# Supplementary material for: Multiplexed bulk and single-cell RNA-seq hybrid enables cost-efficient disease modeling with chimeric organoids
Source: Nat Commun. 2024 May 10;15:3946. doi: 10.1038/s41467-024-48282-5 (PMC11087505; doi:10.1038/s41467-024-48282-5)
Supplement: Supplementary file 3 — Source data [file 41467_2024_48282_MOESM3_ESM.xlsx]

## Sheet: INFO
SampleID	Number	Age	Sex
18-G-017_R1	iPSC-1	65	male
18-G-018_R1	iPSC-2	65	female
18-G-019_R1	iPSC-3	64	male
18-G-020_R1	iPSC-4	67	female
18-G-021_R1	iPSC-5	38	male
18-G-022_R1	iPSC-6	32	female
18-G-023_R1	iPSC-7	35	female
18-G-024_R1	iPSC-8	35	male
18-G-025_R1	iPSC-9	30	male
18-G-026_R1	iPSC-10	16	male
WT1_patient	WT1_patient	21	male

## Sheet: fig2d
ID	26	19	24	18	23	25	20	17	21	22
cell count	949	529	733.5	335.5	373	2220	509	387	1011.5	665.5
ratio_single_cell	0.123039	0.0685855	0.0950992	0.043498	0.0483599	0.287826	0.0659925	0.050175	0.131142	0.0862829
ratio_bulk_prediction	0.1166	0.07047	0.09679	0.03485	0.0535	0.2969	0.07689	0.04769	0.1315	0.07905

## Sheet: fig2e
ID	COUNTS··········	ratio	predict
HPSI0115i-aion_2	337	0.0416873	0.0478313
HPSI0115i-bimq_4	277	0.0342652	0.034559
HPSI0115i-boqx_2	76	0.00940129	0.0339022
HPSI0115i-gifk_1	87	0.010762	0.00860107
HPSI0214i-feec_2	381	0.0471301	0.00521664
HPSI0214i-giju_3	509	0.0629639	0.0542385
HPSI0215i-deyz_2	736	0.091044	0.0920053
HPSI0215i-fawm_2	717	0.0886937	0.0837884
HPSI0314i-cuhk_2	481	0.0595002	0.0774945
HPSI0314i-sojd_3	227	0.0280802	0.0307498
HPSI0414i-ceik_1	196	0.0242454	0.0242596
HPSI0514i-fiaj_1	924	0.1143	0.117176
HPSI0514i-lako_1	345	0.0426769	0.0495048
HPSI0714i-burb_1	404	0.0499753	0.0419645
HPSI0814i-bokz_6	150	0.0185552	0.0213124
HPSI1014i-bilx_1	70	0.00865908	0.0130252
HPSI1014i-eesb_1	1551	0.19186	0.182611
HPSI1213i-hehd_1	616	0.0761999	0.0817603
doublet	1489
unassigned	39

## Sheet: fig2f
Vireo-bulk_predict
Column1	samples	monocyte	NK	CD14-MONI	CD8-T	CD4-T	B cell
0	18-G-017_R1	0.0481855	0.0662838	0.0681037	0.052559	0.0375689	0.0682478
1	18-G-018_R1	0.0347748	0.0453775	0.0180958	0.0701478	0.0497729	0.0536798
2	18-G-019_R1	0.0595974	0.149389	0.125959	0.0956902	0.0546842	0.0447024
3	18-G-020_R1	0.0656933	0.0984664	0.0910042	0.145656	0.0907664	0.101688
4	18-G-021_R1	0.111705	0.0994084	0.1824	0.15038	0.154428	0.135334
5	18-G-022_R1	0.0863009	0.078922	0.0799371	0.0556877	0.0522865	0.0627383
6	18-G-023_R1	0.0595647	0.018858	0.0417215	0.0523101	0.0510095	0.0699788
7	18-G-024_R1	0.0866416	0.0849821	0.128264	0.0599308	0.130084	0.126277
8	18-G-025_R1	0.2769	0.329267	0.254827	0.262992	0.366723	0.276681
9	18-G-026_R1	0.170637	0.0290455	0.00968747	0.0546465	0.0126761	0.0606724
Single_cell_ground_truth
	18-G-017_R1	0.0479935	0.0794118	0.0853242	0.0624277	0.0331825	0.0656109
	18-G-018_R1	0.0284707	0.0558824	0.0102389	0.0797688	0.0497738	0.0520362
	18-G-019_R1	0.0547722	0.152941	0.119454	0.0982659	0.0723982	0.0452489
	18-G-020_R1	0.0515184	0.0852941	0.0853242	0.13526	0.066365	0.10181
	18-G-021_R1	0.118492	0.117647	0.180887	0.154913	0.146305	0.106335
	18-G-022_R1	0.092462	0.0823529	0.0750853	0.0543353	0.066365	0.0791855
	18-G-023_R1	0.0539588	0.00294118	0.0580205	0.0439306	0.0497738	0.0769231
	18-G-024_R1	0.0843275	0.0735294	0.116041	0.0566474	0.129713	0.126697
	18-G-025_R1	0.299078	0.320588	0.266212	0.255491	0.372549	0.260181
	18-G-026_R1	0.168926	0.0294118	0.00341297	0.0589595	0.0135747	0.0859729

## Sheet: fig2g
celltype type drop test result_major donor dropout
sample	predict	ground_truth
18-G-017_R1	0.0678281	0.0731333
18-G-018_R1	0.0569063	0.0551784
18-G-019_R1	0.0941982	0.0970002
18-G-020_R1	0.108501	0.0985329
18-G-021_R1	0.15589	0.176921
18-G-022_R1	0.0843557	0.113203
18-G-023_R1	0.0571801	0.0705058
18-G-024_R1	0.112723	0.122838
18-G-025_R1	0.230078	0.168601
18-G-026_R1	0.03234	0.0240858
	COR=	0.905415
celltype type drop test result_monocyte dropout
samples	predict_propotion	ground_truth
18-G-017_R1	0.0375683	0.0602687
18-G-018_R1	0.0413949	0.0564299
18-G-019_R1	0.0990262	0.0925144
18-G-020_R1	0.108254	0.0998081
18-G-021_R1	0.153711	0.142418
18-G-022_R1	0.0717729	0.0675624
18-G-023_R1	0.0551395	0.0472169
18-G-024_R1	0.100869	0.0959693
18-G-025_R1	0.297622	0.295585
18-G-026_R1	0.0346413	0.0422265
	COR=	0.990658

## Sheet: fig2h
sample	rawcount	raw propotion	test0.8_1	test0.8_2	test.0.8_3	test0.6_1	test0.6_2	test0.6_3	test0.4_1	test0.4_2	test0.4_3	test0.2_1	test0.2_2	test0.2_3	test0.05_1	test0.05_2	test0.05_3	test0.01_1	test0.01_2	test0.01_3
18-G-017_R1	324	0.0523256	0.0578099	0.0629845	0.0674806	0.0465192	0.0515813	0.0454149	0.0700424	0.0657988	0.0815811	0.0567738	0.0429131	0.0558642	0.0539675	0.0625882	0.0623158	0.0232695	0.0274119	0.0412059
18-G-018_R1	248	0.0400517	0.049069	0.0529867	0.0610929	0.0384819	0.0454514	0.0383625	0.0596456	0.0570673	0.0680016	0.046374	0.0343646	0.0463717	0.0401168	0.0506904	0.0502542	0.0377596	0.0413064	0.0539034
18-G-019_R1	436	0.0704134	0.0789309	0.076388	0.0843889	0.0790795	0.0916807	0.0764332	0.0764893	0.0788424	0.0650583	0.0723912	0.0780832	0.0752886	0.0666744	0.0726481	0.0662543	0.0507877	0.0623152	0.0498371
18-G-020_R1	447	0.0721899	0.0915085	0.0905601	0.0957729	0.0909193	0.103455	0.0879207	0.0914754	0.0933164	0.0841651	0.0895983	0.0915786	0.0919293	0.0977238	0.101739	0.0980019	0.167438	0.171568	0.165869
18-G-021_R1	799	0.129037	0.135899	0.13349	0.126638	0.138219	0.132847	0.135653	0.136324	0.13225	0.111413	0.135252	0.143054	0.133229	0.141989	0.143582	0.105427	0.149288	0.167481	0.165486
18-G-022_R1	507	0.0818798	0.062601	0.0622695	0.0520758	0.0755885	0.068625	0.0805438	0.0619422	0.0567228	0.0758913	0.0722013	0.0785051	0.0721633	0.0714526	0.05279	0.079409	0.074615	0.0542058	0.0316659
18-G-023_R1	317	0.0511951	0.0523838	0.0475134	0.0482938	0.0563185	0.0553453	0.0545052	0.0318136	0.0462036	0.0224003	0.0472801	0.0553823	0.0489457	0.0456706	0.0434152	0.0505498	0.0443039	0.0427124	0.0425658
18-G-024_R1	553	0.0893088	0.0964282	0.0974649	0.0940885	0.0973658	0.0729776	0.10234	0.096984	0.0954064	0.107856	0.102166	0.0997894	0.0990615	0.108021	0.102134	0.108384	0.113747	0.108341	0.11313
18-G-025_R1	1839	0.296996	0.291015	0.291458	0.283654	0.292984	0.293017	0.29315	0.291889	0.289436	0.293213	0.293829	0.294125	0.292429	0.29515	0.292484	0.291148	0.267289	0.266141	0.269958
18-G-026_R1	722	0.116602	0.0843541	0.0848851	0.0865137	0.0845247	0.0850196	0.085677	0.0833948	0.0849559	0.0904196	0.0841343	0.0822054	0.0847181	0.0792344	0.0779278	0.0882559	0.0715026	0.0585173	0.0663777
//-LOG10(JSD）			2.35436	2.31504	2.08847	2.47185	2.21844	2.52598	2.09226	2.19022	1.92344	2.45997	2.3785	2.46683	2.27913	2.06938	2.28624	1.58926	1.51477	1.48304
//-LOG10(JSD)_singlecell			5.68678			5.35485			4.93117			4.40749			3.10508			1.60996

## Sheet: fig2i
sample	rawcount	raw propotion	c4d0.05_1	c4d0.05_2	c4d0.05_3	c4d0.10_1	c4d0.10_2	c4d0.10_3	c4d0.15_1	c4d0.15_2	c4d0.15_3	c4d0.20_1	c4d0.20_2	c4d0.20_3	c4d0.25_1	c4d0.25_2	c4d0.25_3	c4d0.30_1	c4d0.30_2	c4d0.30_3	c4d0.35_1	c4d0.35_2	c4d0.35_3	c4d0.4_1	c4d0.4_2	c4d0.4_3
18-G-017_R1	324	0.0523256	0.0561304	0.054541	0.0575063	0.0594412	0.054541	0.0667045	0.0452089	0.0477804	0.0595277	0.0560481	0.0549878	0.0509314	0.06076	0.0595753	0.0571012	0.0541313	0.0407596	0.0518027	0.0697029	0.057957	0.0461481	0.0547503	0.0541842	0.0526463
18-G-018_R1	248	0.0400517	0.0449451	0.0441131	0.0467378	0.0463358	0.0441131	0.0561805	0.0336503	0.0426951	0.0513976	0.0472577	0.0493369	0.0398746	0.0521437	0.045816	0.0493341	0.043917	0.0374468	0.0437888	0.0598399	0.0482053	0.0389885	0.0461837	0.0459354	0.0430022
18-G-019_R1	436	0.0704134	0.0699067	0.0752208	0.0716301	0.0659993	0.0752208	0.0751961	0.0753169	0.0847098	0.0779888	0.0768087	0.0836601	0.0741165	0.0783758	0.0665612	0.0839226	0.0722025	0.078406	0.0775362	0.0759239	0.0750826	0.0787017	0.0777678	0.0779878	0.0754328
18-G-020_R1	447	0.0721899	0.0874084	0.0909235	0.0889594	0.0847127	0.0909235	0.0923722	0.0902399	0.09657	0.0931368	0.09235	0.0964273	0.0900224	0.0939295	0.0861034	0.0987366	0.0886817	0.0895011	0.0921452	0.0924743	0.0909257	0.0918916	0.0925742	0.0927716	0.0909916
18-G-021_R1	799	0.129037	0.13192	0.140046	0.12515	0.13477	0.140046	0.134634	0.139985	0.136572	0.13317	0.132228	0.132004	0.137729	0.132365	0.13686	0.132895	0.133449	0.141775	0.135315	0.127393	0.136391	0.138458	0.135079	0.134471	0.136174
18-G-022_R1	507	0.0818798	0.0751091	0.073022	0.0758808	0.0783057	0.073022	0.0620068	0.0808062	0.0746168	0.0669373	0.0732248	0.0728868	0.0777456	0.0677179	0.0757407	0.0706262	0.0753889	0.0738602	0.0724835	0.0727938	0.0718839	0.0773632	0.0733442	0.0732676	0.0743204
18-G-023_R1	317	0.0511951	0.0497771	0.0463409	0.0510891	0.0410193	0.0463409	0.0399095	0.0547977	0.0506709	0.0455959	0.0472608	0.0441041	0.0500186	0.0438976	0.0426105	0.045161	0.0500791	0.0588656	0.0519711	0.0274728	0.0432734	0.0528683	0.0464787	0.0477663	0.0502075
18-G-024_R1	553	0.0893088	0.105171	0.099979	0.103355	0.108407	0.099979	0.0973062	0.101597	0.0945854	0.0979462	0.0989179	0.0966282	0.101755	0.096214	0.106427	0.087488	0.103692	0.102348	0.098906	0.098837	0.10042	0.0996609	0.0993652	0.098309	0.100209
18-G-025_R1	1839	0.296996	0.293675	0.293149	0.291946	0.295725	0.293149	0.291745	0.293794	0.287651	0.289533	0.290501	0.28489	0.293281	0.289822	0.295837	0.29011	0.292935	0.293292	0.291309	0.289304	0.291904	0.2917	0.289944	0.290548	0.292459
18-G-026_R1	722	0.116602	0.0859569	0.0826653	0.0877456	0.0852839	0.0826653	0.083945	0.0846044	0.0841486	0.0847665	0.0854035	0.085075	0.0845252	0.0847742	0.0844684	0.0846252	0.0855235	0.0837458	0.0847422	0.0862583	0.0839558	0.0842202	0.0845136	0.084759	0.0845572
//-LOG10(JSD）			2.53	2.43467	2.54179	2.43804	2.43467	2.20986	2.45407	2.39101	2.35075	2.46255	2.35503	2.51577	2.33426	2.43835	2.33006	2.53026	2.37522	2.47553	2.09865	2.40543	2.46149	2.44361	2.45766	2.4981
//-LOG10(JSD）_singlecell			4.56988			4.19851			3.92452			3.72413			3.4657			3.3976			3.14911			2.95963

## Sheet: fig2j&fig2k
Gene	JSD	COR	Pvalue	nSNP	reads_total	sig_p
NOC2L	0.084698	0.477992	8.36626e-12	4	1882	sig
KLHL17	0.0171461	0.557875	0.0242754	3	672	no
ISG15	0.102829	0.374909	8.63426e-07	3	9696	sig
C1orf159	0.0867731	0.640058	1.96428e-18	14	1460	sig
SDF4	0.209862	-0.157533	0.0667014	6	1927	no
UBE2J2	0.0563773	0.253654	0.694349	5	841	no
INTS11	0.147465	0.367703	0.566813	4	723	no
CCNL2	0.222789	-0.814945	0.390048	4	686	no
MRPL20	0.072598	-0.336544	0.000365148	3	2525	sig
ATAD3B	0.106793	0.549197	0.689122	2	2746	no
SSU72	0.142548	-0.164797	0.999413	13	36287	no
FNDC10	0.0806352	0.366019	0.0376543	2	814	no
MIB2	0.119405	0.0135484	0.0454266	1	585	no
CDK11B	0.0588355	0.75419	1.86205e-05	25	2183	sig
SLC35E2B	0.119413	0.564751	1.2024e-06	17	1662	sig
CDK11A	0.121784	-0.75096	2.29091e-09	14	1152	sig
SLC35E2A	0.105783	0.679458	4.39781e-07	31	2816	sig
NADK	0.136823	0.32818	7.79045e-34	3	2853	sig
GNB1	0.117375	0.153743	0.274577	41	5536	no
PRKCZ	0.0977927	0.463422	0.866403	8	768	no
FAAP20	0.363437	-0.574493	1	1	12049	no
SKI	0.0312353	0.146584	0.938078	11	1583	no
PEX10	0.164212	-0.22261	0.896971	1	794	no
MEGF6	0.190901	-0.156292	0.843015	6	524	no
WRAP73	0.0870001	0.352263	0.966431	3	1084	no
LRRC47	0.0737472	0.288954	0.0366365	3	3757	no
CEP104	0.0212185	0.627515	0.00818915	12	1134	no
DFFB	0.198475	-0.625286	0.491645	2	505	no
C1orf174	0.143004	0.132673	0.0280016	3	759	no
RPL22	0.0384912	0.129722	0.0310223	10	905	no
ICMT	0.183888	-0.29416	0.823868	2	1604	no
ACOT7	0.0167434	0.568966	0.832422	2	8943	no
NOL9	0.0535057	0.596098	0.446076	24	2496	no
CAMTA1	0.0706365	-0.689682	2.90251e-08	17	4272	sig
PARK7	0.103948	-0.0745482	1	3	2218	no
RERE	0.0731609	-0.239103	0.0571516	44	5609	no
ENO1	0.206022	-0.271605	0.269061	8	113967	no
H6PD	0.0710732	0.875759	0.00018604	8	650	sig
PIK3CD-AS2	0.100498	-0.650312	6.32427e-08	6	1342	sig
CLSTN1	0.168408	0.310345	1	22	1383	no
CTNNBIP1	0.104101	-0.296214	2.26548e-07	8	9976	sig
UBE4B	0.180326	0.31518	1.0885e-08	27	1861	sig
KIF1B	0.133399	-0.368943	0.00206356	17	2506	sig
PGD	0.172183	0.499071	0.405207	11	1667	no
CENPS	0.0937645	-0.239559	0.0282658	1	1475	no
DFFA	0.0538474	-0.3552	0.755031	12	2842	no
PEX14	0.0238764	0.548283	0.287171	17	770	no
EXOSC10	0.482362	-0.0236602	2.49673e-45	13	1758	sig
FBXO2	0.0417626	0.750593	3.72498e-09	2	16698	sig
AGTRAP	0.058973	-0.015686	1	3	19395	no
MTHFR	0.0858949	0.997224	0.28097	6	831	no
CLCN6	0.152189	-0.581546	0.880947	4	517	no
KIAA2013	0.0632242	-0.179609	0.0125	4	1774	no
PLOD1	0.0265059	0.770426	0.0743836	1	915	no
MFN2	0.10474	0.493398	0.480946	10	1175	no
MIIP	0.0409997	0.488395	0.0956579	10	8054	no
DHRS3	0.170596	-0.465446	0.00346669	8	2230	sig
PRDM2	0.126113	-0.309062	0.281423	13	564	no
TMEM51	0.124004	0.786222	0.105278	1	573	no
DDI2	0.107092	0.0390107	1.16893e-05	19	1839	sig
PLEKHM2	0.0576273	0.407745	0.367056	11	1957	no
ARHGEF19	0.253114	-0.282605	0.586905	2	2626	no
FBXO42	0.0143572	0.748808	0.0353064	21	1517	no
CROCC	0.0756054	0.286201	0.167388	5	1238	no
ATP13A2	0.0780888	-0.314785	0.45705	3	2223	no
SDHB	0.0433444	0.698716	0.798833	8	526	no
RCC2	0.0735602	-0.0986762	0.0024414	9	8110	sig
ALDH4A1	0.213564	0.194502	0.337181	2	2281	no
UBR4	0.05756	0.43749	5.7767e-05	19	2351	sig
MRTO4	0.0350587	0.696659	8.42107e-18	10	9013	sig
AKR7A2	0.091589	0.0884642	0.663492	2	530	no
CAPZB	0.0628626	0.090537	2.53562e-63	56	47564	sig
PINK1-AS	0.22406	-0.895953	3.36955e-122	10	6493	sig
DDOST	0.100731	0.23041	0.959719	4	13723	no
HP1BP3	0.061837	0.25535	0.373112	13	635	no
EIF4G3	0.0233605	0.458634	1.58729e-05	72	7847	sig
USP48	0.0914892	0.503399	0.179408	23	2141	no
CDC42	0.0858612	-0.187702	0.479336	14	703	no
KDM1A	0.131571	0.462156	1.71886e-27	4	2626	sig
LUZP1	0.0336069	0.124044	0.000204077	16	2198	sig
ID3	0.0382573	0.702428	0.509392	3	29754	no
RPL11	0.0432389	0.185363	0.912445	4	763	no
PITHD1	0.0657264	0.80244	1.29074e-19	5	8701	sig
LYPLA2	0.0728102	-0.0522374	0.993489	1	561	no
HMGCL	0.14546	0.16841	2.05649e-25	5	1139	sig
PNRC2	0.0814984	0.907377	0.000148541	8	1410	sig
SRSF10	0.0365839	0.452924	3.05289e-44	21	13172	sig
IFNLR1	0.112608	-0.316516	0.817444	10	742	no
RCAN3	0.11507	0.393737	1.30024e-05	6	1049	sig
CLIC4	0.243966	0.10968	0.549036	5	1178	no
LDLRAP1	0.182191	-0.55321	0.999978	2	662	no
ZNF593	0.109936	0.0508598	1	2	1517	no
DHDDS	0.0670623	-0.305641	0.834657	7	877	no
HMGN2	0.24048	-0.261007	0.996162	3	620	no
RPS6KA1	0.0409271	0.322008	0.902527	9	3153	no
TMEM222	0.119242	0.60025	9.41895e-06	2	3758	sig
SYTL1	0.106988	0.484809	3.0914e-34	4	2597	sig
WASF2	0.0773864	-0.37427	0.472211	13	1037	no
THEMIS2	0.194727	-0.279998	0.158846	4	656	no
RPA2	0.0131859	0.763428	0.390107	5	1807	no
EYA3	0.0258778	0.827543	0.372998	10	528	no
ATP5IF1	0.134758	0.496423	0.999595	3	5620	no
PHACTR4	0.115965	-0.600713	0.000313259	37	6176	sig
TRNAU1AP	0.0934432	0.437951	0.73384	9	1043	no
EPB41	0.197484	-0.326188	2.72632e-09	24	1265	sig
SRSF4	0.0926614	-0.472727	1	11	4253	no
PUM1	0.0264002	0.830712	0.00184444	37	3514	sig
SNRNP40	0.0522323	0.771554	1	22	9973	no
KPNA6	0.258437	0.260494	1.32132e-08	9	1457	sig
EIF3I	0.172849	0.419474	1.9879e-17	3	34222	sig
ZBTB8OS	0.0167507	0.0589519	0.0812339	16	2402	no
RBBP4	0.0928949	-0.00520455	2.53334e-05	19	3234	sig
YARS	0.0656061	-0.2238	0.784371	16	1241	no
S100PBP	0.0566283	0.313261	0.334822	14	1966	no
RNF19B	0.193787	-0.379984	1	7	596	no
AK2	0.548994	0.290558	0	15	6168	sig
PHC2	0.0875754	0.322106	4.42726e-07	5	1001	sig
SMIM12	0.0985612	0.399734	0.361953	4	593	no
ZMYM1	0.0648894	-0.608169	0.722947	2	524	no
SFPQ	0.0650644	0.504571	0.00496914	11	4668	sig
ZMYM4	0.0776239	0.321462	0.158147	24	2005	no
KIAA0319L	0.0995863	0.136121	8.51105e-07	22	2390	sig
AGO1	0.0488081	-0.0877473	0.181743	3	752	no
AGO3	0.0799776	0.187793	0.694612	15	882	no
ADPRHL2	0.0247508	0.775389	1	4	4315	no
THRAP3	0.0336119	-0.186507	1	25	6979	no
EVA1B	0.0992914	-0.175278	1	1	3804	no
MRPS15	0.0519966	0.18598	0.0164617	12	1190	no
MEAF6	0.0763536	0.786749	0.0251775	7	666	no
C1orf109	0.0609992	-0.636237	9.43239e-06	2	782	sig
YRDC	0.128762	0.60608	0.000248214	4	1165	sig
INPP5B	0.0822008	0.20938	0.523021	7	543	no
SF3A3	0.096316	0.769889	4.20313e-11	20	9629	sig
UTP11	0.0918584	-0.791418	1	1	527	no
RRAGC	0.135633	0.248682	0.998833	3	654	no
AKIRIN1	0.0418977	0.430572	0.00160566	19	7480	sig
MACF1	0.0683158	-0.310261	6.74117e-06	48	6243	sig
PPIE	0.101364	0.680037	7.62387e-55	3	5498	sig
TRIT1	0.0637568	0.155603	4.91217e-05	18	4706	sig
CAP1	0.0633144	0.0657841	0.397935	22	2094	no
NFYC	0.136979	0.245838	0.996942	18	915	no
CITED4	0.195287	-0.0987736	0.999978	1	3294	no
CTPS1	0.0435179	0.446669	0.161966	9	1447	no
SLFNL1-AS1	0.0523681	0.397966	0.145019	11	2539	no
SCMH1	0.0280822	0.86482	0.1793	22	1609	no
FOXJ3	0.275093	-0.692851	2.61412e-78	33	3720	sig
PPIH	0.0605813	0.332463	0.887724	4	800	no
YBX1	0.0542171	-0.0954512	0.0386909	3	77307	no
P3H1	0.0547056	0.783988	0.917701	3	649	no
SLC2A1	0.338164	-0.277161	1.5457e-10	8	1365	sig
ST3GAL3	0.161165	-0.599391	0.881745	7	539	no
DPH2	0.137437	-0.404088	0.140014	2	2215	no
B4GALT2	0.113967	-0.227686	0.381229	1	1908	no
ERI3	0.0641634	-0.0332004	0.228573	7	524	no
PTCH2	0.071658	0.0912648	0.00320791	8	533	sig
EIF2B3	0.135109	-0.0562548	0.00526515	17	2487	no
TOE1	0.173301	-0.290266	3.73512e-16	2	1768	sig
TESK2	0.0447751	0.645242	0.00283483	18	1267	sig
MMACHC	0.228348	-0.589604	1.81019e-16	2	860	sig
PRDX1	0.12079	0.00748106	0.566305	11	1612	no
AKR1A1	0.127144	-0.219469	1.55225e-11	12	8978	sig
NASP	0.0215202	0.430547	2.14841e-06	27	10275	sig
CCDC17	0.0641554	0.332746	0.00171383	6	786	sig
GPBP1L1	0.0330387	0.160298	0.0913615	27	2460	no
MAST2	0.0892011	0.0724613	5.16833e-08	7	1342	sig
NSUN4	0.0304447	-0.643564	0.00320429	15	1790	sig
ATPAF1	0.0778891	0.0847433	3.349e-20	4	2042	sig
FAF1	0.0124537	0.225017	0.348463	28	1482	no
OSBPL9	0.0609644	0.369183	0.985731	5	3683	no
NRDC	0.0910112	-0.502744	0.947718	19	2045	no
TXNDC12	0.0658493	0.153626	0.253092	9	3712	no
BTF3L4	0.0556306	0.238199	0.0516701	10	8452	no
PRPF38A	0.134217	0.275609	0.944386	2	1951	no
TUT4	0.0208748	0.349408	0.748716	22	1704	no
GPX7	0.0879176	-0.628606	0.00745229	2	826	no
ECHDC2	0.152066	0.518401	0.0375925	1	557	no
SCP2	0.0750689	-0.763606	0.151617	14	3356	no
LRP8	0.0743551	0.134987	0.0253432	4	851	no
YIPF1	0.0745839	-0.0427475	0.0221125	7	1859	no
MRPL37	0.0522775	-0.676158	4.28171e-47	6	35030	sig
SSBP3	0.11186	0.366586	4.45247e-44	47	6691	sig
DHCR24	0.104453	-0.170947	0.299865	2	10575	no
USP24	0.118291	-0.359746	0.884529	14	1589	no
OMA1	0.107333	0.222872	0.0770316	15	701	no
MYSM1	0.0440911	0.595573	0.0198987	12	3503	no
PATJ	0.0105112	0.846335	0.0186076	36	2817	no
USP1	0.0309437	0.651441	0.963836	5	920	no
ALG6	0.0291758	-0.165374	0.0298808	9	1933	no
ITGB3BP	0.100232	0.900032	0.000839299	5	636	sig
JAK1	0.00812122	0.707852	0.389677	30	1356	no
LEPROT	0.13461	-0.263552	0.999849	4	2549	no
SERBP1	0.0638075	0.158172	0.418046	5	1583	no
LRRC40	0.0926341	-0.192488	0.387831	5	865	no
SRSF11	0.101116	-0.447518	0.000422104	10	870	sig
ANKRD13C	0.0655663	0.498602	0.577051	13	866	no
TYW3	0.107277	-0.93281	4.18399e-13	4	4430	sig
ST6GALNAC3	0.126219	-0.910991	3.54577e-07	14	1348	sig
USP33	0.130374	-0.813151	0.052995	10	1663	no
FUBP1	0.039882	0.0705105	0.585952	6	884	no
DNAJB4	0.195881	-0.104727	0.00010888	2	640	sig
PRKACB	0.00881578	0.515968	1	12	1512	no
RPF1	0.070915	0.21993	0.989987	3	1836	no
C1orf52	0.0389233	0.465454	0.973705	2	1362	no
ZNHIT6	0.169387	0.313619	4.67078e-07	7	558	sig
ODF2L	0.0713729	-0.297072	0.937515	13	965	no
SH3GLB1	0.0305619	0.589862	0.998911	6	1179	no
HS2ST1	0.209677	-0.155238	1	15	1493	no
LMO4	0.153508	0.642222	1	3	8750	no
PKN2	0.0800991	-0.167944	0.284984	36	3733	no
KYAT3	0.0856433	0.379403	1.74451e-16	16	4277	sig
LRRC8D	0.084017	0.00475959	0.168249	15	1925	no
ZNF326	0.0858314	-0.285382	1	3	1291	no
ZNF644	0.0384156	0.394394	0.810732	30	2827	no
CDC7	0.0864475	-0.020462	0.883346	4	1273	no
EVI5	0.206977	-0.466878	0.978325	11	1170	no
MTF2	0.0671132	0.864758	0.908156	16	2335	no
TMED5	0.0667096	0.410453	0.962485	9	912	no
CCDC18	0.110877	-0.0923908	0.909938	14	1803	no
DNTTIP2	0.0720296	0.765544	0.968212	6	1758	no
PTBP2	0.0405272	0.826703	0.200814	10	1283	no
RTCA	0.0566798	0.55731	1	5	1030	no
CDC14A	0.100273	0.211032	0.0267066	18	1047	no
SLC30A7	0.148611	-0.523979	0.717613	17	1270	no
VAV3	0.204221	-0.125873	1.10229e-05	25	920	sig
PSMA5	0.16598	0.337641	0.339617	13	661	no
GNAI3	0.187211	-0.834961	0.0657079	11	1570	no
SLC16A4	0.131403	0.366855	0.930024	4	520	no
LRIF1	0.0695021	0.0553836	0.325108	5	673	no
DRAM2	0.106716	-0.30541	0.871161	5	539	no
WDR77	0.123981	-0.316875	0.994743	1	2601	no
RAP1A	0.0700316	-0.117471	0.930826	30	1949	no
CAPZA1	0.0695602	0.0280749	6.09903e-11	12	5666	sig
MOV10	0.187473	-0.602567	0.543939	5	1029	no
SLC16A1	0.0256306	0.0780552	0.00136366	5	12249	sig
LRIG2	0.0157213	-0.262201	0.00736404	15	2133	no
PHTF1	0.177625	-0.0219885	0.00359926	9	583	sig
BCAS2	0.0770955	0.25161	0.960758	2	1083	no
NRAS	0.0976032	-0.137846	0.976193	1	1310	no
CSDE1	0.0416604	0.254027	0.340697	9	3050	no
ATP1A1	0.134457	0.497885	0.898395	7	3992	no
PHGDH	0.0727875	0.621963	0.0204755	3	3727	no
LINC00623	0.210978	-0.176559	3.05868e-14	10	600	sig
RNF115	0.139253	0.0248148	0.629059	12	883	no
TXNIP	0.168814	0.107227	1.7515e-46	4	1555	sig
PRKAB2	0.121506	-0.374239	0.336539	2	1265	no
CHD1L	0.180561	0.104489	0.448566	14	2854	no
GPR89B	0.249597	-0.331988	0.00813214	8	594	no
NBPF11	0.29393	0.0402101	7.72694e-33	17	1667	sig
PDE4DIP	0.189384	0.0612446	0.349658	15	647	no
ANP32E	0.203061	-0.0703317	1	2	5893	no
APH1A	0.155834	-0.942732	0.0689336	2	1531	no
MRPS21	0.0705286	0.53183	1	5	27394	no
TARS2	0.206146	-0.312331	0.999311	2	1241	no
ENSA	0.143231	-0.232914	1.28638e-09	4	7758	sig
GOLPH3L	0.0168763	0.209128	0.2961	14	2394	no
ARNT	0.123821	0.0499775	0.0036799	4	546	sig
CERS2	0.0607465	0.665735	0.992973	3	1215	no
PIP5K1A	0.0708393	0.626625	0.0923932	10	3061	no
PSMD4	0.0979498	0.1527	0.00606603	3	8363	no
PSMB4	0.207113	-0.851127	7.10959e-16	1	24647	sig
POGZ	0.280963	-0.493044	0.857372	24	3354	no
SNX27	0.0249685	0.0126522	0.902012	10	6701	no
MRPL9	0.036806	0.469198	0.981629	4	621	no
TDRKH	0.0336112	0.191791	2.27122e-05	5	619	sig
THEM4	0.193401	0.461902	2.23528e-12	11	1746	sig
S100A4	0.122965	-0.271104	1	1	837	no
SNAPIN	0.130799	-0.381905	0.719709	1	1894	no
GATAD2B	0.0497007	-0.0465906	0.535957	14	979	no
DENND4B	0.140744	-0.185925	0.914333	5	629	no
TPM3	0.133849	0.380271	0.317702	8	1704	no
UBAP2L	0.215877	0.0518286	5.99587e-07	8	2805	sig
ATP8B2	0.106016	0.0211374	0.991392	11	1455	no
UBE2Q1	0.231807	-0.845908	0.0307182	1	914	no
ADAR	0.0501256	0.454236	0.0156125	14	2785	no
FDPS	0.0466972	0.197401	0.951309	5	1334	no
ASH1L	0.121338	0.0632039	1	22	1298	no
MSTO1	0.218993	-0.175105	1	1	549	no
GON4L	0.142304	-0.0868028	0.701385	12	767	no
KHDC4	0.0558515	0.876056	0.999993	5	918	no
LMNA	0.165601	-0.28628	0.75759	3	2615	no
SMG5	0.0494723	-0.0882458	0.501028	8	756	no
CCT3	0.0689695	-0.412418	1	2	56227	no
NAXE	0.156378	0.104649	1	6	22764	no
GPATCH4	0.139862	-0.0477187	0.836332	12	12181	no
ISG20L2	0.197076	-0.0361335	0.992082	3	2916	no
HDGF	0.155043	0.130948	0.997024	2	818	no
PRCC	0.138679	0.267441	0.910539	8	1404	no
IGSF8	0.0560461	0.578888	0.999958	2	4682	no
COPA	0.329948	-0.413351	2.28432e-33	10	1301	sig
F11R	0.143468	0.885079	0.000589679	3	4164	sig
B4GALT3	0.0483249	0.499132	0.333814	3	3781	no
NDUFS2	0.0188672	-0.299665	1.28755e-15	2	14847	sig
SDHC	0.163986	0.227372	0.00215762	17	2172	sig
ATF6	0.0653874	-0.701072	0.568988	20	1470	no
UHMK1	0.122436	0.122312	0.000438919	10	1242	sig
HSD17B7	0.0362866	0.393078	0.0192578	4	955	no
MGST3	0.124652	-0.797688	8.23983e-10	10	4736	sig
ALDH9A1	0.111597	-0.493122	0.90515	4	4487	no
POU2F1	0.0174073	0.645665	0.771956	28	3396	no
MPZL1	0.148136	0.0986591	0.519195	11	1974	no
DCAF6	0.313648	-0.36428	2.58536e-107	11	1874	sig
NME7	0.0781774	-0.345294	0.994113	17	557	no
PRRC2C	0.100012	0.373264	9.9354e-09	46	15280	sig
VAMP4	0.0451654	0.9052	0.986314	6	785	no
PRDX6	0.293533	-0.0328677	1.27152e-06	3	47832	sig
CENPL	0.155013	0.0395249	0.0450077	2	506	no
RC3H1	0.144347	0.398772	0.612424	18	1138	no
RABGAP1L	0.118302	-0.0541375	3.26544e-08	72	5848	sig
CACYBP	0.0261109	0.453339	0.926678	3	2606	no
MRPS14	0.157089	0.722485	0.900252	2	3194	no
KIAA0040	0.0100827	0.646262	0.000284856	6	1084	sig
COP1	0.132841	-0.488613	0.0274956	40	3052	no
RALGPS2	0.110896	-0.690776	1.75059e-06	18	2252	sig
FAM20B	0.133043	0.36633	1.86014e-05	5	4177	sig
TOR3A	0.0812029	0.150374	0.00568487	2	1968	no
ABL2	0.129357	0.847728	0.608158	18	2202	no
CEP350	0.0724059	0.0325392	0.949575	17	936	no
QSOX1	0.0537737	-0.465305	0.0265845	8	1981	no
ACBD6	0.0923175	0.374622	0.0561541	37	1806	no
XPR1	0.158301	-0.307268	0.0167157	19	773	no
STX6	0.096344	-0.109618	0.00206788	4	580	sig
IER5	0.148685	0.132361	0.0223392	4	632	no
GLUL	0.1105	0.39767	1	7	995	no
RGS16	0.151578	-0.0936208	0.999742	2	1733	no
DHX9	0.143771	-0.821963	0.662	10	1006	no
C1orf21	0.054958	0.85766	0.00947696	30	1524	no
RNF2	0.0744825	0.227899	0.313469	7	1299	no
IVNS1ABP	0.116682	0.0709138	0.5614	3	7763	no
TPR	0.0476879	0.0964149	0.30115	14	1697	no
ODR4	0.0789273	-0.529875	0.227101	11	1172	no
RGS2	0.322602	-0.679531	0.996271	1	912	no
CDC73	0.0858631	-0.262534	0.99629	12	855	no
ZNF281	0.145601	0.145414	9.65752e-06	2	2475	sig
TMEM9	0.0395	0.897733	0.315842	2	573	no
LAD1	0.0589212	-0.00656812	0.997363	2	597	no
IPO9	0.142657	0.0118261	0.00120594	13	3117	sig
TIMM17A	0.0329417	0.613011	0.376451	6	1557	no
RNPEP	0.0230728	-0.00388785	6.96804e-05	14	930	sig
PPP1R12B	0.182359	0.596666	0.104705	15	768	no
KDM5B	0.0182527	0.430247	0.138975	25	6391	no
RABIF	0.110361	0.335112	0.971941	3	572	no
ADIPOR1	0.0922177	0.338131	0.0873415	5	1071	no
CYB5R1	0.0273507	0.475861	0.379873	1	598	no
TMEM183A	0.102279	-0.176485	0.0669215	4	2085	no
ZC3H11A	0.0731066	-0.19525	0.680933	23	3089	no
SNRPE	0.0546548	0.607736	0.00803752	3	626	no
SOX13	0.195161	0.254592	0.344512	2	3428	no
MDM4	0.133921	-0.274166	6.21522e-05	20	2812	sig
RBBP5	0.0834604	-0.121538	1.47097e-06	18	7065	sig
DSTYK	0.0681486	0.664825	0.26559	12	1082	no
KLHDC8A	0.312358	0.0902423	9.24225e-239	2	2117	sig
ELK4	0.0156082	0.619848	0.267796	6	961	no
NUCKS1	0.0600786	0.101633	0.0838447	4	2788	no
RAB29	0.153111	0.365925	0.00156573	6	577	sig
SRGAP2	0.22683	-0.211591	0.00188396	9	542	sig
IKBKE	0.0557649	0.871779	1.72508e-06	10	1075	sig
CD46	0.0643666	-0.564722	0.987064	8	3042	no
RCOR3	0.0774711	0.0276412	0.464791	11	1600	no
INTS7	0.0672097	0.423992	0.978609	3	641	no
PPP2R5A	0.0942579	-0.271486	0.0221372	11	2136	no
NENF	0.131191	-0.141058	0.904717	2	6478	no
ATF3	0.255119	0.863456	6.09711e-19	3	809	sig
NSL1	0.151349	-0.852079	5.14225e-20	24	5614	sig
TATDN3	0.127045	0.321643	0.0327627	10	1123	no
FLVCR1-DT	0.203735	-0.474294	2.24887e-15	1	730	sig
FLVCR1	0.168032	-0.46377	1.23825e-39	15	7244	sig
ANGEL2	0.0115173	0.766835	0.999989	7	977	no
RPS6KC1	0.104158	-0.734608	0.458473	12	1272	no
CENPF	0.087404	0.334385	1.61939e-09	1	4712	sig
GPATCH2	0.0177151	0.256574	0.75279	16	895	no
RRP15	0.15389	-0.106033	0.0701312	7	1680	no
LYPLAL1	0.0608277	0.6312	1	6	673	no
EPRS	0.0798776	0.638005	0.998508	13	8469	no
IARS2	0.134937	0.0284126	0.347091	5	600	no
RAB3GAP2	0.00939504	0.863892	0.967344	18	1754	no
AIDA	0.181834	0.0236499	0.882532	2	2993	no
DISP1	0.0409563	0.564016	0.00735734	17	2353	no
TP53BP2	0.080116	-0.0895296	0.0333596	6	1503	no
FBXO28	0.0471015	0.179504	0.00131439	37	3765	sig
DEGS1	0.0728131	0.189041	0.00811971	9	3541	no
NVL	0.0719467	0.0147101	0.672443	11	1278	no
CNIH4	0.0377413	0.440576	0.446904	4	669	no
WDR26	0.0901903	0.0832246	0.762248	7	546	no
LBR	0.0859494	0.638167	0.12669	8	3139	no
SRP9	0.115081	-0.178812	3.17241e-63	17	46127	sig
EPHX1	0.0866596	-0.733179	0.608668	3	3237	no
TMEM63A	0.179124	0.354735	0.0495171	6	894	no
PYCR2	0.196841	0.746077	1.53697e-17	1	5218	sig
ACBD3	0.139738	-0.502743	0.990372	7	888	no
PARP1	0.0724542	0.391374	0.360953	8	3520	no
PSEN2	0.127049	0.616065	0.626347	1	840	no
COQ8A	0.0700128	0.464095	0.211214	2	2539	no
JMJD4	0.0613697	0.273061	0.397715	3	1219	no
ARF1	0.106335	-0.181383	0.000637316	4	5873	sig
C1orf35	0.142997	-0.0402837	0.999892	2	945	no
MRPL55	0.110723	0.210626	9.91878e-05	2	1693	sig
GUK1	0.0890075	-0.268603	7.22533e-10	2	32862	sig
OBSCN	0.0973551	0.13745	0.999998	10	770	no
RNF187	0.0592359	0.835851	1	1	1687	no
RAB4A	0.0915941	0.729413	0.00845641	5	1914	no
ABCB10	0.0805853	-0.101832	0.991812	8	601	no
URB2	0.13572	-0.35718	0.546858	3	562	no
GALNT2	0.0836334	-0.363108	1.11717e-49	60	8333	sig
GNPAT	0.124216	0.528975	0.00433528	10	795	sig
PCNX2	0.108752	0.640139	5.51612e-14	70	10136	sig
TOMM20	0.197376	-0.238147	1.19972e-10	4	786	sig
TBCE	0.149463	0.0483723	0.53029	11	544	no
B3GALNT2	0.130877	-0.683497	1	4	1621	no
ERO1B	0.149448	-0.0726474	0.077836	17	621	no
LGALS8	0.134263	-0.0425749	0.962441	11	775	no
HEATR1	0.0380846	0.576609	0.0135797	20	2874	no
MTR	0.0825038	0.0604499	0.110455	18	1474	no
COX20	0.0993345	0.344103	1	2	600	no
HNRNPU	0.025236	-0.489644	0.559306	3	3879	no
SMYD3	0.0631728	0.688391	0.0126626	208	17574	no
CNST	0.0482666	0.602683	0.110315	32	1821	no
AHCTF1	0.0460523	0.327954	1.90993e-07	21	1997	sig
ZNF670-ZNF695	0.0595648	0.38849	0.303228	2	893	no
ZNF669	0.0194236	0.833126	0.236211	3	853	no
ZNF124	0.119795	-0.0674039	0.926369	15	1665	no
ZNF672	0.0939082	-0.331491	0.022079	1	522	no
SH3YL1	0.071944	0.47141	6.3924e-11	2	1066	sig
ACP1	0.183623	0.148609	8.69375e-18	4	7375	sig
EIPR1	0.107975	0.755289	0.000180016	24	2297	sig
RNASEH1	0.0614524	0.702043	0.492876	3	637	no
RNASEH1-AS1	0.0530409	0.287906	8.80967e-129	4	3162	sig
RPS7	0.0881123	0.376961	1.3054e-20	6	6670	sig
RNF144A	0.0345375	-0.178231	0.0472385	7	543	no
YWHAQ	0.0115365	0.705205	0.999551	14	676	no
TAF1B	0.0554398	0.301189	6.653e-06	39	5170	sig
ODC1	0.0599598	0.890372	1.00227e-14	5	747	sig
NOL10	0.0202553	0.163744	0.0408255	38	14172	no
PDIA6	0.151305	0.0469894	1	20	6164	no
ROCK2	0.0643615	-0.0898148	3.18734e-05	26	1813	sig
NBAS	0.142087	-0.38486	0.619845	30	1466	no
DDX1	0.122625	-0.113708	6.88648e-15	9	9450	sig
SMC6	0.0608709	-0.291585	0.0302564	9	1934	no
GEN1	0.116467	0.339176	0.924787	2	548	no
WDR35	0.168583	0.69102	0.517507	6	1208	no
PUM2	0.0543697	-0.197303	0.280294	27	4086	no
HS1BP3	0.0754583	-0.479855	1	3	759	no
LDAH	0.111455	-0.000504231	7.51745e-07	16	1989	sig
ATAD2B	0.0955265	0.0910032	0.0166259	25	1482	no
UBXN2A	0.1384	-0.0345005	0.893159	12	1058	no
WDCP	0.0276761	0.225469	0.901643	2	1602	no
TP53I3	0.338509	-0.416593	0.981021	1	693	no
NCOA1	0.143854	-0.256807	0.960425	22	1005	no
ADCY3	0.102681	0.199208	4.71862e-05	12	3649	sig
DTNB	0.0977408	0.064625	0.666872	18	1860	no
RAB10	0.0874258	-0.0831364	0.988826	43	6923	no
HADHA	0.155431	-0.423396	2.69649e-13	5	10463	sig
HADHB	0.102711	-0.350667	0.815545	9	773	no
SELENOI	0.166857	0.0182508	0.99999	7	789	no
SLC35F6	0.130447	0.187002	0.998897	1	590	no
OST4	0.122459	-0.815621	0.251193	1	9176	no
SLC5A6	0.161499	-0.106266	1	1	4138	no
SNX17	0.0807268	0.270353	0.263074	1	4140	no
PPM1G	0.0869975	0.274111	0.00528884	6	24359	no
GPN1	0.133143	-0.282063	0.945116	2	2035	no
MRPL33	0.07836	0.51392	9.66795e-08	1	1257	sig
BABAM2	0.123312	-0.230788	2.57786e-11	26	1418	sig
PPP1CB	0.0658716	0.38202	1.38631e-09	24	5622	sig
TRMT61B	0.0744921	0.689042	0.0395878	10	637	no
WDR43	0.051822	0.57457	0.0139603	15	2922	no
LBH	0.223667	0.40836	0.0054763	3	672	no
LCLAT1	0.111277	-0.297677	1.95597e-06	32	2834	sig
MEMO1	0.0805634	0.240228	0.651249	13	980	no
SLC30A6	0.0910176	0.641751	0.286824	20	1350	no
BIRC6	0.0359555	-0.263382	0.0144078	27	3613	no
CRIM1	0.131366	-0.03064	6.17425e-05	23	2041	sig
STRN	0.0301569	0.819108	0.0318214	19	1050	no
HEATR5B	0.08796	0.322167	0.502018	10	524	no
EIF2AK2	0.0330811	0.325387	0.388141	8	576	no
CEBPZOS	0.195776	-0.110773	4.77399e-12	5	4395	sig
CEBPZ	0.119241	0.207614	0.00121656	2	11527	sig
NDUFAF7	0.0497879	0.55309	0.999899	6	1144	no
PRKD3	0.13555	-0.599687	0.0425468	18	3087	no
QPCT	0.263495	-0.213592	4.61219e-10	6	2961	sig
CDC42EP3	0.0818963	0.767484	7.72235e-27	9	3010	sig
ATL2	0.121247	0.0736909	0.013574	12	2532	no
GALM	0.117232	0.826543	0.0517472	6	1598	no
SRSF7	0.0596089	-0.168198	0.973232	6	768	no
GEMIN6	0.0314302	-0.234597	0.385132	1	4081	no
SOS1	0.0347793	-0.203552	0.879047	38	2768	no
MAP4K3	0.115678	0.685134	0.999113	16	3154	no
THUMPD2	0.151168	-0.487974	1	4	1096	no
EML4	0.0765582	0.579879	1	51	4028	no
COX7A2L	0.0499837	0.915443	3.74139e-42	7	18311	sig
MTA3	0.0348337	0.693743	0.00718171	18	1851	no
DYNC2LI1	0.0994231	0.315035	0.148442	2	777	no
LRPPRC	0.0691697	-0.194928	0.00694286	9	2309	no
PPM1B	0.0819443	0.349328	0.0180804	21	2927	no
PREPL	0.0897396	0.347561	0.137779	3	860	no
CAMKMT	0.0216416	0.121179	0.0189099	77	6578	no
SRBD1	0.0429118	0.373924	0.000663756	14	750	sig
MCFD2	0.0433314	0.57103	0.927485	7	1262	no
TTC7A	0.026323	0.464822	0.980674	16	1009	no
MSH2	0.0318232	-0.183265	3.06297e-05	15	7254	sig
MSH6	0.256678	0.154581	1.2303e-33	10	1998	sig
FOXN2	0.154215	-0.490546	0.558531	20	1281	no
PPP1R21	0.126231	-0.466638	0.988864	11	728	no
CHAC2	0.0528553	-0.632232	0.0108464	1	1390	no
PSME4	0.0193782	0.695825	0.545695	17	2364	no
ACYP2	0.180917	0.344736	1.7766e-11	17	1338	sig
SPTBN1	0.159954	0.139061	0.120878	6	865	no
RTN4	0.110678	0.439071	0.622126	14	1423	no
MTIF2	0.0156357	0.283159	0.949014	5	901	no
CCDC88A	0.10488	-0.0508362	0.658855	17	1894	no
CFAP36	0.172864	-0.256715	0.0832529	8	1076	no
PPP4R3B	0.0772761	0.865002	0.00100065	12	1381	sig
PNPT1	0.0332152	0.649791	0.96834	15	1478	no
FANCL	0.4807	0.631387	6.05412e-74	3	1200	sig
BCL11A	0.202361	-0.264507	0.999881	3	504	no
USP34	0.143351	-0.272256	0.0023828	66	5251	sig
XPO1	0.0704117	-0.130601	0.695824	23	3036	no
CCT4	0.121525	-0.392074	0.997511	17	2087	no
COMMD1	0.022323	0.666231	0.0273096	7	6973	no
EHBP1	0.116831	0.0431308	0.58954	12	1212	no
WDPCP	0.0902035	0.677532	0.000267128	31	2617	sig
MDH1	0.089777	0.198603	1	4	37164	no
UGP2	0.16252	-0.167398	0.483034	6	45162	no
VPS54	0.117905	0.599685	0.627554	17	766	no
PELI1	0.138918	-0.347741	0.0224488	8	795	no
CEP68	0.109892	-0.077288	0.997007	10	719	no
RAB1A	0.0892901	0.0929115	0.605388	17	1381	no
ACTR2	0.052633	0.107437	0.999335	19	13188	no
WDR92	0.156068	-0.182894	0.0180587	1	1137	no
PNO1	0.0687721	-0.0425544	0.149682	12	7243	no
PPP3R1	0.215136	0.762833	4.00032e-10	32	2398	sig
GFPT1	0.0150878	0.71365	0.266317	22	3548	no
AAK1	0.188221	0.248651	0.539138	20	1350	no
GMCL1	0.0369803	0.311119	0.373346	3	830	no
SNRNP27	0.0884266	-0.170838	0.374642	3	1560	no
TIA1	0.0425138	0.25132	0.993391	7	1562	no
PCYOX1	0.0724379	0.293057	0.829726	5	677	no
FAM136A	0.081888	-0.227866	0.020987	1	5767	no
NAGK	0.115793	0.197386	1	1	982	no
MCEE	0.0132179	0.0884957	0.997349	7	665	no
MPHOSPH10	0.0888942	0.798058	0.962141	12	2540	no
PAIP2B	0.150896	0.269383	0.935273	5	3016	no
ZNF638	0.0562282	-0.425127	0.950968	50	5913	no
EXOC6B	0.176811	0.513363	9.32318e-14	8	612	sig
CCT7	0.155227	-0.397348	0.905011	3	1218	no
ALMS1	0.0771286	0.45796	0.424477	8	581	no
TPRKB	0.0364573	0.596199	1.43353e-06	2	5592	sig
DGUOK	0.0370494	-0.374723	0.994272	8	577	no
DGUOK-AS1	0.0312512	0.395426	3.06615e-07	1	21473	sig
TET3	0.0449799	0.274292	0.954469	16	864	no
MOB1A	0.138043	0.647954	0.0103987	9	1188	no
MTHFD2	0.0427	-0.75631	0.403592	5	1453	no
MRPL19	0.109684	0.581959	0.313628	8	9595	no
GCFC2	0.125665	0.46489	0.00563396	17	1912	no
SUCLG1	0.161185	0.047694	1	1	922	no
KCMF1	0.00941361	0.524673	0.719025	20	2064	no
TGOLN2	0.212727	-0.441679	0.230555	10	2682	no
CAPG	0.147801	0.0588368	1.97912e-46	1	5689	sig
VAMP8	0.15052	0.0806958	3.77603e-13	4	9298	sig
RNF181	0.0937857	0.8779	0.976138	1	11540	no
POLR1A	0.33035	-0.859785	0.997504	8	996	no
PTCD3	0.133655	0.0070783	0.610326	12	2694	no
IMMT	0.060933	0.436528	0.957616	23	2780	no
MRPL35	0.214325	-0.0970326	1	2	672	no
RMND5A	0.143494	0.0868827	0.983189	6	4840	no
CYTOR	0.212266	0.641353	3.49131e-11	19	3020	sig
KRCC1	0.134543	0.66957	0.0229093	6	645	no
RPIA	0.186057	0.0136415	0.185696	3	646	no
KANSL3	0.0457676	0.871512	0.949864	4	670	no
CNNM4	0.0431911	-0.56928	0.907358	7	539	no
CNNM3	0.0844798	0.361421	0.0085414	10	1671	no
FAHD2B	0.184008	-0.317239	7.38181e-43	3	6530	sig
ANKRD36	0.234425	0.0897463	2.58492e-15	24	990	sig
ANKRD36B	0.441619	-0.581822	7.25422e-47	8	953	sig
ACTR1B	0.0169642	-0.241889	8.51556e-06	6	4434	sig
TMEM131	0.0429554	0.661399	0.0867883	14	1726	no
INPP4A	0.100826	-0.712386	0.0019457	11	923	sig
TSGA10	0.0954131	-0.323835	0.958759	7	586	no
MRPL30	0.0284435	0.47606	0.448916	5	2337	no
EIF5B	0.0800285	0.503488	0.899628	8	1922	no
REV1	0.0719412	0.436044	0.995415	11	869	no
RPL31	0.252542	0.865024	1	1	756	no
RNF149	0.121126	0.208504	0.0046957	12	973	sig
MAP4K4	0.0437103	0.795567	1.50892e-05	52	6727	sig
C2orf49	0.124597	-0.12505	0.470862	2	889	no
NCK2	0.037626	0.499909	0.0709724	27	1459	no
UXS1	0.0561907	-0.0449855	0.00191213	19	4532	sig
GCC2	0.104357	0.516357	0.774997	30	2535	no
LIMS1	0.0470329	0.604128	0.211661	26	3242	no
RANBP2	0.274011	0.0621158	1	6	699	no
CCDC138	0.0900815	0.102284	0.999908	18	1891	no
MIR4435-2HG	0.449229	-0.129651	3.33476e-49	36	2854	sig
BCL2L11	0.0879872	-0.384095	0.248234	7	764	no
ANAPC1	0.1232	-0.304028	0.115048	12	1009	no
ZC3H6	0.67431	-0.0734831	1.84383e-15	24	901	sig
TTL	0.124788	0.224108	0.0384543	10	1604	no
CHCHD5	0.089274	-0.0126876	0.139265	2	3304	no
SLC20A1	0.155086	-0.315884	0.691612	9	1616	no
ACTR3	0.0243774	0.0697127	0.0396873	9	3588	no
DDX18	0.0440613	-0.390067	0.0395197	8	6398	no
C2orf76	0.0870269	0.531023	0.173212	3	880	no
TMEM177	0.181166	0.19511	0.019365	1	4745	no
PTPN4	0.0649897	0.522278	1	8	930	no
CLASP1	0.126022	-0.737037	2.10372e-15	65	4626	sig
NIFK-AS1	0.0411785	0.241643	1.41299e-05	18	4653	sig
ERCC3	0.129528	-0.0986388	0.991595	4	522	no
MAP3K2	0.141175	0.557064	0.999736	6	576	no
IWS1	0.0546584	0.399632	0.263019	13	759	no
WDR33	0.101815	-0.455815	1	20	1331	no
HS6ST1	0.0344421	0.842855	0.00251425	6	3229	sig
SMPD4	0.306705	-0.125428	5.33443e-160	10	2397	sig
IMP4	0.13155	-0.131801	0.81876	2	7102	no
FAM168B	0.383058	-0.48666	4.74274e-12	11	1026	sig
PLEKHB2	0.0759451	-0.668575	0.787318	8	1370	no
MGAT5	0.00833161	0.896811	0.822109	34	2242	no
CCNT2	0.091871	-0.532851	1.48888e-06	11	1292	sig
RAB3GAP1	0.0629514	-0.184818	0.72908	14	1179	no
ZRANB3	0.0981374	0.697706	0.000469809	11	1186	sig
R3HDM1	0.0664701	0.291202	0.560698	26	2745	no
UBXN4	0.089561	-0.230005	0.842665	17	1128	no
MCM6	0.117606	-0.440813	0.0122205	3	3062	no
DARS-AS1	0.165305	-0.45712	0.0116376	2	682	no
SPOPL	0.0558163	0.343075	0.634239	6	589	no
ACVR2A	0.156567	-0.138503	0.996444	5	806	no
ORC4	0.0820125	-0.920897	7.51247e-12	5	1218	sig
MBD5	0.115156	-0.879022	6.92111e-05	50	2493	sig
EPC2	0.103326	0.583371	4.01248e-14	25	1310	sig
MMADHC	0.0299556	0.700872	5.57702e-05	3	18412	sig
RIF1	0.113233	0.00721256	8.28852e-06	27	5299	sig
FMNL2	0.148998	0.558363	9.8298e-92	8	3224	sig
PRPF40A	0.197717	0.111698	1	10	1319	no
ARL6IP6	0.0904625	0.0605787	0.999998	6	1788	no
LINC01876	0.224501	0.0189545	3.57872e-09	3	534	sig
PKP4	0.150215	0.682521	0.0377247	7	1495	no
BAZ2B	0.0795305	-0.257029	0.558053	9	718	no
RBMS1	0.157415	0.189753	1.55357e-48	24	2350	sig
PSMD14	0.107813	-0.459835	0.000585858	4	2978	sig
STK39	0.0970093	0.687454	0.260549	23	957	no
CERS6	0.0959929	0.0654068	0.0656535	58	4005	no
PPIG	0.0921311	-0.0827839	1.13282e-07	21	5325	sig
SSB	0.113063	-0.316929	0.940639	4	694	no
UBR3	0.115375	0.111691	0.306494	24	825	no
TLK1	0.139545	-0.817232	0.0822585	25	1633	no
METTL8	0.137015	0.00400488	6.84873e-28	5	2841	sig
METAP1D	0.183919	0.624615	0.976918	3	1045	no
ITGA6	0.0674885	-0.587223	0.00105785	18	2932	sig
CDCA7	0.0530242	0.85955	7.32434e-14	4	4807	sig
OLA1	0.0840935	-0.102683	0.0042512	32	2666	sig
CIR1	0.0964357	0.320311	0.819676	3	854	no
SCRN3	0.0703035	0.95292	0.974334	9	544	no
HNRNPA3	0.13365	0.143676	1	7	4272	no
AGPS	0.0613862	-0.519952	0.525423	16	826	no
UBE2E3	0.0745488	-0.462212	0.203701	16	1570	no
DNAJC10	0.195788	0.193794	0.98177	5	715	no
NUP35	0.0483515	0.272496	0.635999	6	707	no
WDR75	0.0617196	0.67592	0.989629	3	586	no
OSGEPL1	0.219077	-0.406921	0.000219458	5	875	sig
ORMDL1	0.13963	0.17726	1.13371e-08	7	1415	sig
PMS1	0.0128892	0.536104	0.94547	8	756	no
HIBCH	0.295852	-0.498951	6.60366e-17	14	3084	sig
GLS	0.0676187	0.879852	0.426499	14	653	no
STAT1	0.0711202	0.553487	0.0895514	10	1072	no
SLC39A10	0.189159	0.557082	2.70433e-25	14	6099	sig
STK17B	0.0466068	-0.0513185	0.907742	12	568	no
SF3B1	0.0633034	0.557879	0.819857	5	667	no
COQ10B	0.0958814	0.353565	0.999999	2	856	no
HSPD1	0.12209	-0.0362056	1.51203e-78	6	17788	sig
C2orf69	0.024152	0.434903	0.930245	2	922	no
TYW5	0.0717394	0.476391	0.229564	4	726	no
SPATS2L	0.113506	-0.108124	0.202095	2	4448	no
STRADB	0.109999	0.662731	1	1	918	no
ALS2	0.0200692	0.653426	0.247194	7	986	no
BMPR2	0.124717	0.134824	0.27097	7	925	no
FAM117B	0.0428437	0.886184	0.0293249	12	2100	no
CYP20A1	0.153496	0.0843795	0.923274	12	525	no
ABI2	0.0879564	-0.0866019	0.828726	4	710	no
NRP2	0.116792	-0.433691	0.764685	3	754	no
INO80D	0.0142534	-0.407098	0.000485059	27	2120	sig
NDUFS1	0.0436794	0.553792	0.000920874	18	4455	sig
EEF1B2	0.0991698	0.33675	0.0186345	2	2752	no
FASTKD2	0.105235	0.473103	0.906788	5	650	no
CREB1	0.0058967	0.409037	0.966595	10	1106	no
METTL21A	0.220077	-0.679633	0.964302	5	1165	no
IDH1	0.0415599	0.463716	0.978326	6	3468	no
PIKFYVE	0.115005	-0.354873	1	16	1130	no
RPE	0.223523	-0.548337	0.0909355	3	678	no
LANCL1	0.081433	0.358552	1	5	637	no
BARD1	0.130626	0.800405	0.849721	8	950	no
MREG	0.0369258	0.604281	0.365823	10	727	no
PECR	0.0261042	0.918739	0.373454	5	2036	no
XRCC5	0.139045	-0.546617	0.000100711	23	10154	sig
RPL37A	0.128213	0.50321	0.00409992	2	866	sig
ARPC2	0.0314937	-0.210436	0.997957	12	600	no
AAMP	0.168776	-0.59109	1	1	8991	no
PNKD	0.118507	-0.0668383	0.999299	2	8301	no
USP37	0.215807	0.627679	0.948504	11	615	no
CNOT9	0.0704553	0.174857	1	10	580	no
RNF25	0.186965	-0.344334	0.999999	1	1060	no
ABCB6	0.0515414	0.546071	0.000220582	1	1175	sig
ATG9A	0.11878	-0.132581	0.998943	2	2176	no
STK16	0.0596853	0.4144	1	2	3083	no
DNPEP	0.152837	0.809927	0.996439	6	555	no
FARSB	0.0509054	0.527225	1	6	3573	no
ACSL3	0.100607	0.0107974	0.00175404	18	2794	sig
AP1S3	0.0634557	0.351643	0.853735	7	1497	no
WDFY1	0.120679	-0.00305014	1.86558e-10	38	4751	sig
MRPL44	0.124983	-0.682284	1.98489e-09	5	7729	sig
SERPINE2	0.313084	-0.76126	1	1	3206	no
CUL3	0.103173	0.498687	0.364148	37	2694	no
MFF	0.086552	0.0827108	2.08085e-37	17	11583	sig
AGFG1	0.112354	-0.179377	0.0169437	24	2635	no
TRIP12	0.0396922	0.525928	0.784698	10	744	no
SP110	0.0330523	0.749548	0.824265	7	795	no
CAB39	0.177754	-0.002382	0.999855	5	1032	no
PSMD1	0.148306	0.54596	0.382493	4	9876	no
ARMC9	0.366578	0.176052	0	8	5037	sig
B3GNT7	0.0538892	0.134451	4.81045e-18	2	2706	sig
NCL	0.0814994	-0.00808242	0.201603	8	49104	no
PTMA	0.251544	-0.396244	1.578e-174	6	137365	sig
PDE6D	0.179668	-0.257686	0.780253	8	648	no
GIGYF2	0.14797	-0.217447	0.957622	20	2302	no
ATG16L1	0.109013	-0.0951171	0.123244	3	743	no
DGKD	0.043572	0.0744764	0.331756	13	560	no
ARL4C	0.0856431	0.44148	5.78278e-08	3	1820	sig
LRRFIP1	0.0377022	0.12548	0.474074	41	9398	no
UBE2F-SCLY	0.0779426	0.244633	1.04912e-11	31	8564	sig
ILKAP	0.0197895	0.68375	0.852192	17	922	no
HES6	0.086257	-0.29973	0.0122621	3	17191	no
ASB1	0.0414922	0.593717	0.33771	4	1632	no
HDAC4	0.0670581	0.26709	0.0295118	24	1951	no
NDUFA10	0.0594424	0.249145	0.0114711	10	4586	no
CAPN10	0.026348	0.806613	1	4	1598	no
MTERF4	0.0779416	0.107389	0.022562	4	2551	no
PPP1R7	0.110582	0.371515	0.194713	4	843	no
HDLBP	0.0305656	-0.483737	0.0585099	18	9453	no
FARP2	0.110296	0.611631	0.0651755	11	618	no
STK25	0.024064	0.774969	8.2036e-08	7	13188	sig
ATG4B	0.0607601	0.194556	8.21753e-10	22	6660	sig
DTYMK	0.0695549	-0.310498	0.0111172	8	16530	no
ING5	0.0430799	-0.0470951	3.8598e-13	29	4812	sig
D2HGDH	0.152216	-0.327667	0.00359713	10	1861	sig
TRNT1	0.0813965	0.310286	0.000216459	21	4382	sig
CRBN	0.0620796	0.387287	0.958626	11	1759	no
SUMF1	0.187349	0.283491	1.32458e-19	28	2685	sig
ITPR1	0.0190359	0.355967	0.690309	19	552	no
ARL8B	0.0274815	-0.161887	0.0437244	17	1532	no
RAD18	0.12572	0.399856	0.304158	4	563	no
THUMPD3-AS1	0.136334	-0.182685	0.0441424	8	1472	no
THUMPD3	0.132319	-0.514475	1	10	2536	no
SETD5	0.036595	0.700629	0.176766	32	4334	no
OGG1	0.156809	-0.703751	0.142248	1	539	no
CAMK1	0.15395	-0.336752	0.999893	1	663	no
TADA3	0.017622	0.458167	0.0946683	7	5466	no
ARPC4	0.101764	-0.135331	0.910398	1	696	no
RPUSD3	0.14232	-0.0238184	0.898287	2	1049	no
VHL	0.183096	-0.465271	1	12	1740	no
SEC13	0.0555245	0.639507	0.126058	13	7146	no
ATG7	0.0340344	0.0819069	1.26904e-05	37	2533	sig
VGLL4	0.0971497	-0.00501841	0.77995	17	1140	no
TAMM41	0.0281523	-0.0703348	0.51765	6	601	no
TSEN2	0.136906	-0.116131	1.23361e-15	12	2457	sig
MKRN2	0.0155021	0.330782	0.999992	5	576	no
RAF1	0.0526557	0.206671	0.102633	20	1530	no
RPL32	0.0983169	0.0981293	7.05167e-09	5	303602	sig
IQSEC1	0.0339845	0.34678	0.949658	12	1353	no
NUP210	0.082425	0.12087	0.0306442	12	2252	no
FBLN2	0.200831	0.167564	0.821158	2	1458	no
CHCHD4	0.0384604	0.210963	0.281744	1	1556	no
XPC	0.135433	-0.474464	1	6	1413	no
SLC6A6	0.0980435	-0.420006	0.276689	24	2860	no
CCDC174	0.121998	0.390655	0.804491	6	1237	no
FGD5-AS1	0.103297	0.557243	8.07005e-20	5	1201	sig
NR2C2	0.0156818	0.349197	0.00283284	19	1827	sig
MRPS25	0.0462218	0.227261	0.00375036	2	1529	sig
ANKRD28	0.0358264	0.318125	0.935841	9	583	no
DPH3	0.0636511	0.395682	0.000474046	5	2388	sig
OXNAD1	0.109103	0.50204	6.90352e-15	12	912	sig
TBC1D5	0.0626127	0.0594514	0.00631395	24	1158	no
RAB5A	0.0245744	0.112108	0.107918	12	1196	no
SGO1	0.0419939	0.478431	0.00203759	4	2005	sig
UBE2E2	0.030313	0.140238	8.04786e-07	108	12222	sig
UBE2E1	0.0816803	-0.532628	0.935838	32	4338	no
NKIRAS1	0.0642883	0.00631519	0.998951	13	548	no
RPL15	0.0516051	-0.496678	0	2	44018	sig
NR1D2	0.0329615	0.280963	0.0239794	11	1529	no
TOP2B	0.0321402	0.23869	0.964914	8	761	no
NEK10	0.224924	0.129092	1.66482e-42	4	606	sig
SLC4A7	0.0368617	0.176138	0.0167307	37	3181	no
CMC1	0.118346	-0.588689	0.226553	12	736	no
TGFBR2	0.158964	-0.529446	0.00498478	26	2072	sig
STT3B	0.14298	-0.15213	0.999713	9	668	no
OSBPL10	0.0434727	0.569844	0.0667641	28	5273	no
ZNF860	0.0394836	0.0234057	1	3	507	no
CMTM8	0.0366846	0.538038	0.17263	23	2136	no
CMTM7	0.0997093	0.0206706	5.35322e-09	13	643	sig
CNOT10	0.201859	0.479367	0.770351	6	919	no
GLB1	0.117702	0.279653	0.000133893	29	1593	sig
CRTAP	0.0304485	0.524649	0.852754	3	531	no
UBP1	0.170959	-0.0788131	0.000574746	7	1185	sig
CLASP2	0.0117858	0.818512	0.969707	23	2269	no
PDCD6IP	0.111582	-0.53781	1.94691e-07	16	1660	sig
GOLGA4	0.1113	-0.703126	0.85859	8	610	no
ACVR2B	0.0537996	0.737457	0.555059	1	3560	no
EXOG	0.168268	-0.937185	0.292398	4	811	no
WDR48	0.109136	0.267695	0.0374935	3	674	no
SLC25A38	0.17944	0.286134	0.996516	2	1028	no
RPSA	0.0662885	0.581598	5.35607e-14	18	22322	sig
EIF1B	0.116152	-0.176903	0.139306	6	590	no
ENTPD3-AS1	0.0427289	0.981879	2.71174e-10	6	904	sig
RPL14	0.0926081	0.250039	7.95075e-39	6	15914	sig
CTNNB1	0.126107	0.640057	0.485977	9	1065	no
ULK4	0.142375	0.318224	2.84862e-06	50	3072	sig
TRAK1	0.0979034	-0.479834	0.19895	10	1350	no
SS18L2	0.106636	0.0240008	0.000284658	1	2980	sig
NKTR	0.0817895	0.477429	0.067059	18	3631	no
ANO10	0.103436	-0.391712	0.396309	7	767	no
ABHD5	0.0782853	-0.47228	0.000665057	4	1262	sig
ZDHHC3	0.0190153	0.691108	0.999816	6	560	no
EXOSC7	0.156874	-0.435845	0.855225	5	17297	no
SACM1L	0.0546473	-0.429817	0.0548194	18	1079	no
CCDC12	0.0781319	0.153578	0.927881	23	8666	no
NBEAL2	0.0934273	-0.0154635	0.736527	4	1174	no
SETD2	0.0239887	0.691663	0.439543	27	2351	no
KLHL18	0.150367	-0.132693	0.00116606	6	925	sig
SMARCC1	0.0146889	0.707641	0.131792	23	3278	no
DHX30	0.107228	0.640696	4.88905e-06	7	1331	sig
MAP4	0.0531897	0.339313	0.617063	20	1610	no
ZNF589	0.0621691	0.724109	0.65485	4	2193	no
NME6	0.307374	-0.307573	9.91062e-06	6	3417	sig
TMA7	0.25568	-0.443414	1	4	14079	no
UQCRC1	0.0622766	0.599885	0.0485196	2	2303	no
IP6K2	0.137009	0.0232415	1	2	570	no
PRKAR2A	0.0734243	-0.043158	0.908576	3	941	no
WDR6	0.203665	-0.483729	1	2	5570	no
QRICH1	0.0555191	0.7089	0.996428	8	2420	no
USP19	0.0660063	0.585866	1	2	812	no
KLHDC8B	0.101639	0.553781	1	1	934	no
RHOA	0.106552	0.259048	1	15	16240	no
DAG1	0.133007	0.793534	1	7	6085	no
IP6K1	0.179247	-0.857436	0.00022282	17	1699	sig
RBM6	0.053711	0.823952	0.0311791	26	5139	no
MAPKAPK3	0.0570142	0.264111	1	1	3876	no
RAD54L2	0.20068	0.483138	0.816827	5	984	no
TEX264	0.24882	0.0899334	1	2	742	no
POC1A	0.0358154	-0.0340492	0.000746246	2	3828	sig
NISCH	0.132352	0.56169	1	13	971	no
PBRM1	0.138632	-0.791745	0.502244	26	1443	no
GNL3	0.0899394	-0.416952	0.952557	5	7599	no
GLT8D1	0.0727774	0.486611	3.76467e-07	3	1946	sig
SPCS1	0.115829	0.74472	0.999915	2	577	no
STIMATE	0.168532	-0.522768	1	5	863	no
SFMBT1	0.108048	0.259935	0.606717	14	978	no
RFT1	0.105636	0.142092	0.98906	5	1925	no
TKT	0.179793	0.375477	0.0693784	5	921	no
DCP1A	0.168323	-0.0767449	0.00189146	8	1846	sig
ACTR8	0.0457651	0.824083	0.632709	4	618	no
SELENOK	0.032312	0.0698656	0.0229333	5	3496	no
CCDC66	0.0719628	0.515069	0.00180469	19	1433	sig
ARHGEF3	0.0645392	0.565202	0.00202379	18	826	sig
SLMAP	0.124908	-0.0335854	0.0265685	24	1580	no
PDHB	0.0779287	0.423514	1.58871e-16	6	9001	sig
PTPRG	0.50602	0.799701	6.69521e-80	4	1091	sig
ATXN7	0.100541	0.739829	0.000211495	10	763	sig
PSMD6-AS2	0.110976	0.183314	0.0297486	3	1102	no
PSMD6	0.0562278	0.399026	1	1	1126	no
SLC25A26	0.0402312	0.304679	7.77492e-18	26	7934	sig
LRIG1	0.0935104	-0.215869	1.37982e-07	20	4401	sig
SUCLG2	0.0787654	-0.501049	0.0944402	36	2165	no
UBA3	0.132152	-0.517535	0.899063	13	1274	no
ARL6IP5	0.0232373	-0.147589	0.24085	6	5892	no
FOXP1	0.0312741	0.367824	0.000325599	62	3633	sig
EIF4E3	0.11698	-0.151547	0.499328	9	675	no
RYBP	0.142565	-0.650991	0.0333859	9	691	no
PPP4R2	0.116922	0.185141	7.59117e-09	21	3967	sig
LINC02018	0.0342514	0.910494	7.36721e-08	11	766	sig
ZNF717	0.0425714	0.130532	0.00134488	1	618	sig
CHMP2B	0.098655	-0.100359	0.733068	4	1445	no
CGGBP1	0.0590039	0.077963	1	3	514	no
CPOX	0.0890712	-0.495899	0.172816	4	677	no
ST3GAL6	0.0277993	0.679536	0.765586	5	892	no
TOMM70	0.0206449	0.804834	0.199232	3	1305	no
TRMT10C	0.154748	0.0624162	0.968491	2	4742	no
PCNP	0.338883	-0.298246	0	13	25903	sig
ZBTB11	0.15063	-0.27129	0.997843	7	540	no
RPL24	0.144414	-0.490645	1	7	9422	no
ALCAM	0.0813297	0.84358	0.99703	18	929	no
CBLB	0.0460845	0.75292	0.978268	41	2375	no
BBX	0.0688133	-0.674155	0.999853	13	852	no
SLC35A5	0.0572832	0.0225834	0.987137	9	1444	no
NEPRO	0.107327	0.260163	0.000905521	7	689	sig
SPICE1	0.14519	0.339808	0.0230318	12	736	no
NAA50	0.0736376	0.677298	0.000335383	10	1032	sig
ATP6V1A	0.126228	0.100933	0.967875	11	677	no
B4GALT4	0.0827845	-0.252826	0.00399456	5	3270	sig
TMEM39A	0.0505203	-0.393288	0.998793	9	1325	no
POGLUT1	0.198896	-0.049592	0.999664	9	1059	no
TIMMDC1	0.0642594	-0.564149	0.682046	9	8175	no
GSK3B	0.0450646	-0.698952	0.724283	34	1842	no
GOLGB1	0.149447	-0.679387	0.0326253	9	1305	no
IQCB1	0.0316566	0.159742	0.290284	25	2891	no
FAM162A	0.239649	-0.190485	0.300902	7	11365	no
KPNA1	0.0516616	0.093234	0.997495	16	1391	no
SEC22A	0.296618	-0.661451	1.83542e-05	25	1577	sig
HACD2	0.133581	-0.0728691	0.191975	5	1240	no
CCDC14	0.00766341	0.576662	0.00147501	16	1762	sig
UMPS	0.0454664	0.335109	0.755172	8	2154	no
SLC12A8	0.491926	-0.685486	1	2	600	no
ZNF148	0.0419861	0.615088	0.0696249	35	1753	no
SNX4	0.0763581	-0.40153	0.325591	9	530	no
OSBPL11	0.0064544	0.721169	0.121684	15	2068	no
ALG1L	0.023334	0.765861	0.000650939	1	640	sig
SLC41A3	0.200898	-0.294447	0.951076	2	1426	no
ZXDC	0.120654	-0.163905	0.075992	11	2047	no
RUVBL1	0.27104	-0.389136	0.829051	6	28452	no
EEFSEC	0.100975	-0.0729374	0.147568	11	1064	no
RPN1	0.0916253	0.731827	0.060039	8	5681	no
RAB7A	0.125666	-0.248448	6.72378e-05	13	1561	sig
KIAA1257	0.089482	0.16921	0.215757	9	756	no
CNBP	0.0553051	-0.000351463	0.962202	5	720	no
HMCES	0.11112	0.935813	0.153385	2	593	no
H1FX	0.0876834	-0.514914	9.52856e-49	3	19101	sig
TMCC1	0.0283335	-0.770421	0.249279	16	1352	no
PIK3R4	0.041955	0.246751	0.41419	9	762	no
NUDT16	0.155529	-0.134726	0.00835188	1	1555	no
DNAJC13	0.078038	0.114714	0.726697	7	743	no
CDV3	0.0517191	0.820158	0.999999	5	505	no
RYK	0.111106	0.372928	0.0824264	14	1557	no
CEP63	0.106102	0.848657	0.0405075	6	1066	no
STAG1	0.0790977	0.447632	0.155089	19	888	no
NCK1-DT	0.116761	0.264142	1	6	637	no
NCK1	0.147209	-0.00848888	0.999977	15	1143	no
DBR1	0.0585627	0.60722	0.00907547	3	556	no
ARMC8	0.139019	-0.549689	1.03341e-06	5	1219	sig
PIK3CB	0.111005	0.720376	0.50751	15	765	no
SLC25A36	0.0835434	0.285841	1.59837e-10	8	1008	sig
ATP1B3	0.111565	-0.478348	0.88729	31	33719	no
TFDP2	0.111217	-0.101008	0.97794	22	1401	no
XRN1	0.178313	-0.294345	0.00868072	12	519	no
ATR	0.143141	0.187922	8.01501e-13	33	2633	sig
U2SURP	0.052675	0.0435253	0.0337794	11	1941	no
GYG1	0.168586	0.0314382	0.510434	2	4151	no
COMMD2	0.170183	-0.110071	0.00347742	5	556	sig
RNF13	0.202021	0.143766	3.66404e-10	12	997	sig
TSC22D2	0.0361514	0.294111	0.423927	10	518	no
SERP1	0.112849	-0.593802	0.65298	3	2046	no
EIF2A	0.179033	-0.659241	4.13909e-09	7	1433	sig
SELENOT	0.182254	0.0893551	1	5	575	no
SIAH2	0.106409	0.880205	0.00156009	4	780	sig
MBNL1	0.0908766	0.596836	0.043144	9	549	no
DHX36	0.0556836	0.524825	0.505117	10	1440	no
GMPS	0.0918536	-0.229377	0.459031	21	2037	no
SSR3	0.02818	0.455013	0.252509	8	5326	no
CCNL1	0.224297	-0.342843	0.999994	5	574	no
RSRC1	0.19243	0.422851	1.05502e-05	14	969	sig
GFM1	0.0871362	-0.0506161	0.0207852	21	2026	no
KPNA4	0.0944612	0.683862	0.00763536	9	744	no
PPM1L	0.0277158	-0.0983	0.991846	12	1002	no
LINC02067	0.206775	-0.0469304	1	1	1233	no
MECOM	0.382887	0.860783	2.53625e-93	1	522	sig
SEC62	0.0430604	-0.55043	0.998483	5	512	no
PHC3	0.129494	0.550382	1.64807e-06	21	1538	sig
PRKCI	0.0252061	0.553469	0.964486	21	5355	no
SKIL	0.0800399	0.205066	0.295461	25	3794	no
RPL22L1	0.346065	0.650713	0	4	4099	sig
TNIK	0.0921212	0.249863	2.22094e-06	49	4865	sig
FNDC3B	0.0499303	-0.190008	5.97268e-10	45	3880	sig
TBL1XR1	0.140057	0.304652	7.15306e-50	64	7388	sig
ZMAT3	0.082779	-0.0840532	2.15114e-10	4	1282	sig
KCNMB3	0.112373	0.373146	0.961053	4	589	no
MFN1	0.0729074	0.264944	0.0771652	6	1538	no
GNB4	0.0882633	-0.114122	2.50447e-08	3	2048	sig
ACTL6A	0.133802	0.22782	0.999173	7	623	no
MRPL47	0.0582586	-0.451547	0.459536	6	15000	no
FXR1	0.143393	-0.516361	0.999972	13	964	no
MCCC1	0.0284588	0.0098436	0.734045	10	608	no
LAMP3	0.118435	-0.172603	0.999946	3	998	no
KLHL24	0.110685	-0.549656	0.744544	21	770	no
YEATS2	0.190365	-0.550665	0.989623	21	4098	no
PARL	0.022561	0.590652	1	11	901	no
ABCC5	0.105397	0.17519	0.89947	3	627	no
ALG3	0.158703	0.61871	0.999977	1	1492	no
EEF1AKMT4	0.0886748	-0.358582	0.000760458	1	1733	sig
PSMD2	0.0499157	0.848086	7.65298e-07	2	13464	sig
EIF4G1	0.114802	0.0510511	0.796517	3	1256	no
FAM131A	0.0114765	0.496673	0.194236	2	600	no
SENP2	0.148179	-0.275534	0.0102532	18	1875	no
DNAJB11	0.0700775	-0.273172	1	5	1389	no
EIF4A2	0.16065	0.275068	1.26237e-05	9	1190	sig
RFC4	0.0609678	-0.225613	0.0563947	7	4109	no
ST6GAL1	0.0153023	0.876167	1.20317e-06	77	11650	sig
LPP	0.0426314	0.370402	0.000699984	68	7097	sig
CCDC50	0.10275	-0.474529	0.000311736	17	1256	sig
MB21D2	0.120916	0.396975	5.77917e-13	28	3550	sig
OPA1	0.0140084	0.293573	0.0407434	17	2172	no
ATP13A3	0.147139	0.111807	0.00128727	33	2976	sig
LSG1	0.117228	0.035055	0.975683	20	5254	no
XXYLT1	0.144818	-0.306524	1	14	6643	no
ACAP2	0.14579	-0.310811	0.284043	23	1708	no
PPP1R2	0.137338	0.44832	1	8	1302	no
TFRC	0.0552699	0.12423	1	12	2164	no
NRROS	0.326004	0.763757	2.33863e-17	10	769	sig
PIGX	0.141244	-0.157387	0.657946	7	534	no
PAK2	0.130195	-0.498584	1.0231e-06	42	4456	sig
SENP5	0.103369	-0.629494	0.276333	14	1575	no
NCBP2	0.109286	0.740079	0.000231443	7	7946	sig
DLG1	0.0881709	-0.0700095	1	27	3682	no
RUBCN	0.186947	-0.34605	0.0460019	7	557	no
LRCH3	0.230248	-0.362904	2.1225e-13	29	2371	sig
ZNF595	0.0675508	-0.334073	0.907537	2	529	no
ZNF718	0.131422	-0.0622766	8.27167e-05	8	956	sig
ZNF141	0.214391	0.599446	3.55977e-12	18	1594	sig
ZNF721	0.0291586	0.498444	0.955132	11	866	no
PIGG	0.119899	0.0786989	0.640053	5	688	no
PCGF3	0.0415964	0.500992	0.619833	22	3205	no
GAK	0.151318	0.589604	0.00114676	16	3565	sig
MAEA	0.0329513	-0.0904267	0.539582	18	1464	no
SLBP	0.0952673	-0.142602	1	2	3804	no
TMEM129	0.155557	-0.259764	0.988738	1	558	no
TACC3	0.0351835	-0.478818	0.967488	10	2844	no
LETM1	0.00777974	0.744398	0.0499064	3	862	no
NSD2	0.0417242	0.539963	0.0104177	7	1548	no
NELFA	0.296961	0.778441	1.55774e-16	3	511	sig
C4orf48	0.140813	-0.491464	1	1	3581	no
MXD4	0.163815	-0.150726	0.00406431	5	5679	sig
RNF4	0.0739578	0.0246012	0.117942	36	9916	no
FAM193A	0.107013	0.507497	3.30625e-08	46	2782	sig
TNIP2	0.0853411	0.0324449	0.207537	3	548	no
HTT	0.2375	-0.765583	1.22866e-35	11	3772	sig
LRPAP1	0.0166372	0.862574	5.7649e-10	6	11687	sig
TMEM128	0.212972	-0.554511	0.890827	5	1049	no
LYAR	0.0637168	0.882889	4.74775e-05	7	6596	sig
STX18-AS1	0.0687182	0.11725	6.48337e-05	11	1389	sig
MRFAP1	0.257461	-0.548826	1	3	33819	no
LINC02482	0.161013	0.208521	5.91907e-06	4	506	sig
MRFAP1L1	0.0774944	0.118514	0.990955	3	615	no
BLOC1S4	0.0439841	0.111515	0.123383	2	2141	no
KIAA0232	0.0306689	0.550784	0.733828	18	1143	no
WDR1	0.0960158	-0.35757	0.575603	6	3497	no
BOD1L1	0.0370132	0.318051	0.0810535	7	522	no
FBXL5	0.0806982	-0.0737089	0.662009	15	702	no
TAPT1-AS1	0.0760426	0.431205	1.29165e-20	5	1273	sig
QDPR	0.150967	0.131336	0.0167332	9	13088	no
MED28	0.0985072	0.622185	0.43307	6	3750	no
DCAF16	0.15232	-0.122985	0.678602	5	1202	no
LCORL	0.214937	-0.828205	0.451253	9	586	no
PACRGL	0.0288463	-0.271786	0.0961263	5	549	no
KCNIP4	0.115391	0.523354	0.000748327	4	568	sig
DHX15	0.0477754	0.5509	0.0304635	18	3638	no
ANAPC4	0.0680025	-0.0115703	0.146784	3	1452	no
SEL1L3	0.0122152	0.849571	0.921518	17	2785	no
SMIM20	0.0818422	-0.123454	0.437764	1	5391	no
RBPJ	0.165898	0.271063	1.00366e-11	24	3923	sig
STIM2	0.0628715	0.390212	0.223927	14	1040	no
RELL1	0.0371937	0.635221	0.133711	15	1456	no
PGM2	0.152614	-0.342782	0.282278	3	724	no
TBC1D1	0.138455	-0.835599	0.000316308	25	7539	sig
KLF3	0.094969	0.430808	0.678335	9	873	no
KLHL5	0.155778	0.148783	0.00381561	23	1035	sig
RFC1	0.0185105	0.44718	0.169889	12	2058	no
RPL9	0.107574	0.318072	0	4	60869	sig
LIAS	0.12643	-0.100005	0.222139	2	1336	no
UGDH	0.0414884	0.564306	2.71345e-05	4	4245	sig
UGDH-AS1	0.100852	-0.539979	0.550843	6	1997	no
UBE2K	0.115064	0.242871	0.138877	66	7411	no
PDS5A	0.186902	0.403149	1.61907e-16	61	4835	sig
N4BP2	0.15631	-0.0409293	0.60848	11	2686	no
RBM47	0.0734825	0.304514	0.00681713	110	10252	no
TMEM33	0.15802	0.0217504	1	10	6057	no
SLC30A9	0.127684	-0.551297	1	18	1837	no
ATP8A1	0.0455919	0.0245638	0.487875	13	680	no
SLAIN2	0.240933	0.10123	0.415342	9	806	no
FRYL	0.0280725	0.212958	0.895336	16	703	no
SCFD2	0.051504	0.213296	0.448493	14	648	no
FIP1L1	0.0565271	0.192633	0.600062	23	2201	no
CHIC2	0.142016	0.0841484	1	2	660	no
TMEM165	0.0522299	-0.43403	0.67888	11	4017	no
CLOCK	0.0728518	-0.0410369	0.997148	25	2120	no
AASDH	0.148621	-0.237913	0.987725	3	1950	no
PPAT	0.15577	0.44806	5.69335e-99	8	5092	sig
PAICS	0.0812898	0.434769	3.08365e-07	6	9421	sig
SRP72	0.0432064	0.420461	1.17276e-07	10	10471	sig
REST	0.0545228	-0.391085	0.99939	9	696	no
NOA1	0.0527504	0.454931	0.995222	8	863	no
POLR2B	0.0848396	0.593405	0.93205	7	1045	no
CENPC	0.0982363	-0.387308	0.999997	13	842	no
UBA6	0.10995	-0.264504	1.11801e-08	17	1925	sig
RUFY3	0.114376	-0.354111	0.324359	23	1815	no
GRSF1	0.0620954	0.427006	0.979544	8	1387	no
MOB1B	0.100323	0.608083	0.0703651	12	919	no
DCK	0.190192	-0.0577086	0.863396	11	564	no
ANKRD17	0.103182	0.393262	0.161287	26	4590	no
CXCL6	0.194335	0.256757	0.346867	2	1008	no
RCHY1	0.106346	0.594124	0.332269	2	882	no
G3BP2	0.132287	-0.20734	0.896783	6	1004	no
USO1	0.0210626	0.208025	1	21	10928	no
SDAD1	0.127054	-0.309677	0.253719	8	1990	no
NUP54	0.0537313	0.847902	2.32233e-06	64	12607	sig
SCARB2	0.0789737	-0.158488	2.77489e-16	8	2468	sig
CCNI	0.215583	-0.683714	1.73358e-48	10	5175	sig
PAQR3	0.0844121	0.8761	0.617558	9	1714	no
HNRNPD	0.104711	0.530394	1	6	1979	no
HNRNPDL	0.207005	-0.79997	0.000593988	4	1424	sig
SEC31A	0.165682	-0.736148	8.30119e-08	18	1972	sig
THAP9-AS1	0.0735219	0.766764	4.56152e-19	2	1336	sig
THAP9	0.0706192	0.33353	0.999672	3	534	no
HELQ	0.135624	-0.0435264	0.996432	2	741	no
ABRAXAS1	0.234326	-0.666745	0.000397533	7	943	sig
AFF1	0.28058	0.526301	2.91432e-75	46	5061	sig
KLHL8	0.134278	0.444164	0.998862	5	663	no
SPP1	0.0404174	0.754059	1	2	4274	no
PKD2	0.0796044	-0.465466	0.0262313	8	2207	no
SMARCAD1	0.0893062	0.590814	0.967838	11	2668	no
PDLIM5	0.0196596	0.805877	0.937057	13	1657	no
RAP1GDS1	0.081771	0.345934	0.942033	12	565	no
TSPAN5	0.0394373	-0.771664	0.631985	8	800	no
EIF4E	0.0278011	0.59899	0.0686323	16	1887	no
METAP1	0.055159	0.696533	0.848595	6	507	no
ADH5	0.117533	-0.35222	0.983111	2	1007	no
DNAJB14	0.056861	-0.0917921	0.459958	10	1035	no
PPP3CA	0.052684	0.980363	0.000229185	28	1457	sig
MANBA	0.0435168	0.115605	0.00353565	15	3520	sig
UBE2D3	0.0322446	0.732693	0.80796	19	2962	no
CISD2	0.575622	0.51748	0	12	12103	sig
PPA2	0.145139	0.641329	2.05079e-30	10	1682	sig
TBCK	0.187487	-0.169469	0.00848115	13	650	no
AIMP1	0.158187	0.327567	1	4	3675	no
PAPSS1	0.108324	-0.391846	0.185891	4	1933	no
CASP6	0.119396	0.17952	0.00156843	3	691	sig
PLA2G12A	0.185314	0.853537	1	1	759	no
GAR1	0.0826351	-0.528752	0.999871	3	1487	no
ELOVL6	0.0511995	0.453057	0.566051	4	2180	no
LARP7	0.0675058	-0.248548	0.201645	9	3855	no
ANK2	0.539135	0.713945	0	3	4319	sig
SNHG8	0.0337648	0.232986	0.999991	1	8781	no
METTL14	0.161318	-0.241126	0.458443	6	1305	no
SEC24D	0.0200917	0.416115	0.737657	7	766	no
SYNPO2	0.262512	-0.825473	0.183606	4	776	no
USP53	0.0967976	0.596322	0.0277809	11	1701	no
ANXA5	0.175568	-0.140268	0.60685	3	1061	no
CCNA2	0.120965	0.127429	0.978394	1	2520	no
SPATA5	0.168216	0.726802	0.196662	30	2610	no
ABHD18	0.185416	0.11382	0.134591	11	599	no
LARP1B	0.133249	-0.287403	6.57108e-06	8	3610	sig
PGRMC2	0.0993541	-0.0285844	0.412896	2	922	no
JADE1	0.139148	-0.344546	0.232524	7	4636	no
SCLT1	0.116115	0.0893488	0.34227	10	644	no
SLC7A11	0.0580721	0.627835	0.000212704	20	1112	sig
NOCT	0.0668151	0.363869	0.372905	5	587	no
ELF2	0.418879	0.495239	6.58848e-100	12	1594	sig
NAA15	0.0879101	0.0199704	0.169873	13	1593	no
MAML3	0.0582252	0.278828	0.0101843	12	1489	no
ZNF330	0.220094	0.0217613	3.73113e-25	3	1408	sig
GAB1	0.228785	0.197398	6.72051e-07	2	583	sig
SMARCA5	0.042602	0.349579	0.00443365	12	2360	sig
ANAPC10	0.182592	-0.326185	0.195142	8	505	no
OTUD4	0.126083	0.416439	0.979028	3	561	no
ZNF827	0.0622541	0.752045	0.70218	18	1624	no
LSM6	0.0750008	0.0770405	1	1	11641	no
PRMT9	0.141067	-0.198849	0.0688971	7	776	no
LRBA	0.0017804	0.8803	0.0281506	72	5405	no
GATB	0.0298003	0.728002	0.64983	2	1419	no
FBXW7	0.0827034	-0.0312627	0.12436	12	843	no
ARFIP1	0.0625945	0.432513	0.0246795	12	799	no
TMEM131L	0.0107188	0.710286	0.0482168	27	2081	no
RNF175	0.0321151	0.162356	0.999629	3	1615	no
MAP9	0.138158	0.238093	0.999862	6	660	no
PPID	0.115134	-0.104579	0.999965	4	2392	no
RAPGEF2	0.0635671	0.251522	0.600328	15	828	no
TMA16	0.0706139	0.0152026	0.312412	6	2823	no
TRIM61	0.797699	-0.409692	1.00615e-28	12	1310	sig
TMEM192	0.0940086	0.957798	0.447707	9	1508	no
MSMO1	0.128917	0.294628	0.475708	7	5238	no
PALLD	0.0745953	0.48964	0.525219	7	1296	no
CBR4	0.0592192	-0.456304	0.679179	11	2023	no
NEK1	0.0565126	0.112907	1	11	549	no
CLCN3	0.0510972	0.215811	0.299368	12	848	no
HPF1	0.175023	-0.23664	0.982308	4	804	no
SPCS3	0.0995488	-0.624402	6.09049e-23	7	2313	sig
DCTD	0.0890202	0.1647	0.00241614	13	2360	sig
ING2	0.125486	0.0908173	0.102025	2	1457	no
RWDD4	0.0601921	0.648325	0.551967	10	2628	no
TRAPPC11	0.0794802	0.708449	2.35378e-06	20	951	sig
IRF2	0.0459993	0.545855	0.278456	14	669	no
CASP3	0.0960021	-0.759227	0.872183	3	3628	no
PRIMPOL	0.21789	0.846944	0.342373	9	650	no
CENPU	0.070044	0.504151	1.47587e-33	5	3737	sig
CFAP97	0.0317486	0.864843	0.000559221	6	3298	sig
SNX25	0.0043152	0.714216	0.449164	37	1551	no
ANKRD37	0.142051	-0.806021	0.726613	3	924	no
UFSP2	0.100221	0.430699	1.90779e-06	5	2015	sig
PDCD6	0.0863703	0.165965	1.19864e-08	7	14977	sig
BRD9	0.091736	-0.681046	2.64891e-05	2	2528	sig
CLPTM1L	0.065214	-0.366939	1	1	578	no
LPCAT1	0.160052	0.521305	0.799299	4	519	no
MED10	0.0943757	-0.0054239	0.917972	3	3911	no
NSUN2	0.260375	-0.301775	7.88295e-15	8	827	sig
TENT4A	0.0590707	-0.253286	0.999185	10	1336	no
FASTKD3	0.223119	0.152814	1.21085e-05	2	693	sig
CCT5	0.202972	0.341534	1.30963e-07	9	44616	sig
DAP	0.0229378	-0.569232	3.05362e-06	9	2064	sig
TRIO	0.0712251	0.521371	0.0199416	18	2726	no
OTULIN	0.161369	-0.881644	0.189614	5	4116	no
BASP1	0.0350856	0.811974	0.191042	21	1796	no
DROSHA	0.0318643	0.522756	0.00457992	22	2068	sig
C5orf22	0.121278	0.67529	0.537177	5	828	no
GOLPH3	0.134544	-0.259597	0.458826	13	2842	no
MTMR12	0.138639	-0.49505	0.00872644	10	952	no
ZFR	0.079966	-0.426358	0.955851	23	2639	no
SUB1	0.116392	-0.0389602	0.391809	8	3082	no
RAD1	0.133511	-0.0458902	1	2	1586	no
DNAJC21	0.175681	-0.0461446	0.725176	5	1242	no
SKP2	0.150368	-0.463707	0.95568	2	814	no
NIPBL	0.214133	-0.4493	0.999984	10	678	no
NUP155	0.134135	0.00113918	1	3	522	no
WDR70	0.165438	-0.600634	0.465115	37	1390	no
RICTOR	0.178864	-0.710279	0.988389	20	1702	no
RPL37	0.0796106	-0.536974	2.75103e-16	3	263323	sig
ZNF131	0.0672066	0.429757	1	10	584	no
PAIP1	0.0889695	0.527632	0.67228	4	1921	no
EMB	0.0991009	0.0468016	0.00968887	15	1376	no
PARP8	0.0889084	0.697789	0.118769	21	1095	no
PELO	0.0462932	0.0370135	0.382585	2	2014	no
NDUFS4	0.132498	-0.22065	4.9517e-12	21	7330	sig
ARL15	0.0599306	0.709174	6.00351e-14	126	8238	sig
MTREX	0.0112496	0.341334	0.930395	11	1163	no
PLPP1	0.0277546	0.447842	0.00022084	26	3267	sig
SLC38A9	0.0618045	0.704491	1.08256e-21	45	4090	sig
GPBP1	0.169117	0.0564149	0.505955	25	3491	no
NDUFAF2	0.0907802	-0.690321	0.500486	13	2372	no
SMIM15	0.171265	0.200706	1	1	2130	no
ZSWIM6	0.0448713	0.627608	0.186744	16	1252	no
KIF2A	0.204865	-0.360244	3.90064e-10	29	2159	sig
DIMT1	0.169307	0.0345745	7.75872e-05	12	1384	sig
SREK1IP1	0.158314	0.248778	1.29451e-25	5	2913	sig
CWC27	0.0598731	0.494305	0.860114	21	5297	no
CENPK	0.272715	-0.314037	1.24608e-07	14	2937	sig
PPWD1	0.00916491	0.61185	0.965024	11	717	no
SGTB	0.145694	-0.230976	0.000274922	9	556	sig
ERBIN	0.0681795	0.259895	0.953977	28	1922	no
SREK1	0.0896136	-0.224944	0.983918	11	643	no
SLC30A5	0.117677	-0.229114	0.0073027	12	890	no
CENPH	0.0841896	0.285435	6.1904e-107	7	12241	sig
MCCC2	0.095244	0.67378	5.9701e-07	7	826	sig
MRPS27	0.142528	0.627257	0.0162642	9	5462	no
TNPO1	0.0401263	0.598325	0.0802201	17	1468	no
BTF3	0.0883823	-0.522179	1	3	1563	no
UTP15	0.174015	0.166332	0.952878	2	1127	no
GFM2	0.0428853	0.488636	0.308893	9	645	no
NSA2	0.138302	-0.465943	5.02827e-19	5	11027	sig
FAM169A	0.0928427	0.537384	0.115734	15	3000	no
HMGCR	0.22224	-0.158822	0.00059385	5	830	sig
POC5	0.0746197	0.221203	0.570359	8	755	no
IQGAP2	0.0321499	0.368208	1.1258e-06	57	5930	sig
F2R	0.0760636	0.0930893	1	3	573	no
AGGF1	0.219367	-0.519525	0.138693	7	514	no
ZBED3	0.170983	0.0727969	0.782071	2	1118	no
TBCA	0.00843529	0.647029	0.121124	18	5178	no
AP3B1	0.137923	-0.00632973	0.301036	20	1175	no
SCAMP1	0.0969117	-0.0506147	0.47208	11	1583	no
ARSB	0.065186	0.849386	0.425374	14	621	no
JMY	0.170691	-0.48578	0.000774473	13	947	sig
TENT2	0.0113345	0.285112	0.638727	15	990	no
SERINC5	0.0586907	-0.0489854	6.6452e-05	57	5578	sig
ZFYVE16	0.119407	0.296313	0.999527	18	1709	no
MSH3	0.108872	0.378101	0.800187	13	753	no
RASGRF2	0.0277902	0.69938	4.65305e-06	33	3197	sig
SSBP2	0.0537574	-0.899754	0.621118	16	755	no
ATG10	0.0291936	0.455454	0.633794	6	2463	no
RPS23	0.0477324	-0.0787629	1	5	3206	no
TMEM167A	0.260451	-0.90581	1	5	4583	no
XRCC4	0.115606	-0.0483742	0.0196005	16	1404	no
VCAN	0.0600656	0.398922	1.17787e-06	2	9929	sig
COX7C	0.0562518	0.614937	0.933359	3	12796	no
TMEM161B-AS1	0.0906319	0.101832	0.000723946	7	853	sig
SLF1	0.0509256	0.626654	0.77581	7	741	no
TTC37	0.0198863	0.392572	0.0637053	16	7112	no
RHOBTB3	0.0507671	-0.46083	0.726593	1	705	no
CAST	0.093036	0.699456	0.0676401	6	676	no
RIOK2	0.143235	-0.0791761	0.0200839	6	2116	no
CHD1	0.181448	-0.426347	1.52469e-50	13	2039	sig
PAM	0.184956	-0.332286	2.50062e-16	29	3170	sig
PPIP5K2	0.0852123	0.616442	1.45632e-09	9	1018	sig
FBXL17	0.0566205	0.211864	0.136433	23	876	no
MAN2A1	0.105407	0.556891	8.21205e-16	30	4060	sig
WDR36	0.187055	-0.586288	0.820752	2	562	no
STARD4-AS1	0.0952128	0.25617	1	3	556	no
EPB41L4A	0.151674	-0.242071	0.866664	4	669	no
APC	0.338251	0.358798	1.84913e-14	14	888	sig
SRP19	0.133283	-0.00194141	0.942321	7	2010	no
REEP5	0.0934381	-0.68981	0.992477	8	1034	no
DCP2	0.0288631	0.225511	0.0806032	19	2295	no
YTHDC2	0.167678	0.557792	1	14	957	no
PGGT1B	0.0502653	0.815514	0.838953	4	589	no
CCDC112	0.254513	-0.55842	0.962674	1	649	no
ATG12	0.0559743	-0.464147	0.926401	4	845	no
AP3S1	0.491339	-0.393351	0	11	30479	sig
COMMD10	0.0246588	-0.450989	3.17279e-17	67	4405	sig
SEMA6A	0.10642	0.189659	5.53939e-10	4	1802	sig
SEMA6A-AS1	0.0325923	0.0790475	0.792248	2	680	no
DTWD2	0.262276	-0.0589716	5.41233e-52	4	1541	sig
DMXL1	0.0375614	0.211435	0.791318	10	715	no
TNFAIP8	0.0580864	0.659237	0.940293	24	1795	no
HSD17B4	0.168913	0.0210858	3.94745e-22	5	2368	sig
SRFBP1	0.0223811	0.178219	0.250373	11	1612	no
SNX2	0.220719	-0.41994	3.80573e-12	10	2164	sig
CSNK1G3	0.0635	0.35165	0.00874707	10	800	no
PHAX	0.0417837	0.533377	0.000453219	4	3534	sig
PRRC1	0.0124998	0.423668	0.595399	6	2458	no
ISOC1	0.0971132	-0.00371593	2.21269e-07	5	5950	sig
RAPGEF6	0.0300157	0.687162	0.443261	21	1032	no
FNIP1	0.106868	0.328623	0.394445	10	862	no
SLC22A5	0.167138	0.706546	0.00019029	7	922	sig
UQCRQ	0.279113	-0.597982	3.09958e-62	1	884	sig
AFF4	0.166632	0.42341	0.000192738	35	2191	sig
ZCCHC10	0.0268024	0.845734	0.87757	11	761	no
HSPA4	0.0573189	-0.607644	1.45419e-05	15	3920	sig
VDAC1	0.135151	-0.276398	1.212e-43	4	28020	sig
PPP2CA	0.0984055	-0.380292	2.26391e-07	17	1502	sig
UBE2B	0.0943725	-0.265372	0.939104	7	559	no
CDKN2AIPNL	0.246699	-0.254254	0.303992	2	537	no
SEC24A	0.143393	-0.235443	0.567739	4	695	no
DDX46	0.140941	0.372278	5.48168e-06	11	984	sig
H2AFY	0.0962418	-0.0123477	1	1	3010	no
SMAD5	0.185558	-0.705422	0.000921456	4	1800	sig
HNRNPA0	0.167359	0.715885	5.32424e-219	2	21422	sig
FAM13B	0.0773689	0.650128	0.91417	22	1446	no
CDC23	0.161811	0.0752107	0.0059193	1	595	no
KDM3B	0.134152	0.173498	0.0184781	20	2028	no
ETF1	0.195726	-0.087797	0.925887	8	958	no
HSPA9	0.0440231	0.520066	0.000320446	9	3407	sig
CTNNA1	0.077989	0.608973	0.664281	6	826	no
MATR3	0.262633	-0.7308	0.105499	11	5188	no
SNHG4	0.0955603	-0.449752	1	1	2559	no
UBE2D2	0.109346	0.38903	0.162104	8	988	no
PFDN1	0.104323	0.425467	1.60386e-10	14	12451	sig
SRA1	0.139399	0.277604	0.746281	4	653	no
SLC35A4	0.243022	0.246332	1	1	850	no
NDUFA2	0.301736	-0.222688	1.98545e-78	3	968	sig
IK	0.125213	0.114587	0.000577205	1	2716	sig
WDR55	0.0424803	-0.223644	0.0247503	2	592	no
HARS2	0.0563695	0.510672	0.0927513	7	1024	no
ZMAT2	0.100415	-0.0347907	0.234797	4	3626	no
TAF7	0.0353532	0.609299	1.30751e-07	5	8237	sig
HDAC3	0.329774	0.33432	1.13866e-122	11	8647	sig
GNPDA1	0.121019	-0.171229	1	2	3398	no
NDFIP1	0.205727	0.722069	1.17401e-55	22	1948	sig
ARHGAP26	0.034477	0.172428	0.0723832	58	3015	no
YIPF5	0.110869	-0.171473	0.414808	3	2476	no
LARS	0.161856	-0.427343	0.466469	19	8774	no
RBM27	0.0186564	0.772789	0.211276	22	1370	no
TCERG1	0.0412281	-0.346763	0.437652	14	1148	no
PPP2R2B	0.0772485	0.818737	1.02692e-12	28	2595	sig
DPYSL3	0.0824617	0.0149482	0.00043264	1	2458	sig
JAKMIP2-AS1	0.207386	-0.755714	0.668122	11	2420	no
JAKMIP2	0.276793	-0.561228	3.95736e-11	11	925	sig
FBXO38	0.176989	-0.611104	0.262446	7	704	no
CSNK1A1	0.0704903	0.86008	0.558313	28	3218	no
SLC26A2	0.0668565	0.811306	0.944497	3	677	no
HMGXB3	0.220825	0.271488	0.123919	6	596	no
TCOF1	0.044943	0.563713	0.999788	5	827	no
RPS14	0.269408	-0.594479	0	13	71281	sig
ANXA6	0.028094	0.48967	0.788008	10	560	no
GM2A	0.187569	-0.564695	0.19588	9	799	no
SLC36A1	0.141936	-0.315697	9.7404e-20	10	1258	sig
G3BP1	0.0660174	0.16248	2.75549e-14	12	14447	sig
GALNT10	0.118527	0.605398	0.849943	28	1193	no
LARP1	0.0312946	-0.010617	0.0869444	10	1159	no
CNOT8	0.102708	0.756703	0.324984	1	2354	no
GEMIN5	0.266884	-0.460763	0.459062	2	891	no
MRPL22	0.0741341	-0.0162625	0.0549169	1	8407	no
MED7	0.120326	0.5903	0.927511	1	2038	no
THG1L	0.0260992	0.280791	0.347109	7	2438	no
CLINT1	0.0612035	0.704403	1	18	3529	no
TTC1	0.147876	-0.335382	1	7	630	no
PWWP2A	0.115883	-0.24788	4.51577e-07	10	1142	sig
RARS	0.039372	-0.148153	1.25229e-16	33	7822	sig
NPM1	0.209341	-0.548938	1.35756e-13	13	1751	sig
FBXW11	0.0804451	0.157741	0.26355	15	1383	no
UBTD2	0.0191282	0.610724	2.32692e-06	43	6227	sig
ERGIC1	0.0742529	-0.428739	0.00101687	29	2934	sig
RPL26L1	0.0120863	0.729065	0.999998	1	4870	no
ATP6V0E1	0.0452205	0.482869	0.0160372	9	11035	no
SFXN1	0.091504	0.859944	0.0373088	26	4950	no
THOC3	0.139197	-0.392875	4.43567e-05	2	1073	sig
SIMC1	0.129416	-0.041548	1	8	555	no
KIAA1191	0.0617195	0.236	0.0113444	4	3547	no
CLTB	0.222076	0.0748299	0.000894869	1	3259	sig
FAF2	0.0571589	0.738777	0.843433	12	1198	no
UIMC1	0.0666992	0.125216	0.760781	20	1046	no
NSD1	0.0598158	0.331564	0.0047132	39	7736	sig
PRELID1	0.0780682	-0.0639664	7.36849e-26	1	21162	sig
LMAN2	0.0191732	0.596457	0.00118765	1	1199	sig
PDLIM7	0.131586	0.392022	1	3	822	no
DDX41	0.0760454	-0.277372	1	1	1854	no
FAM193B	0.0184962	0.257157	0.391261	10	1269	no
TMED9	0.050209	0.73153	3.27886e-07	4	3989	sig
N4BP3	0.102856	0.316422	0.214813	1	762	no
HNRNPAB	0.115026	0.821234	1.65531e-10	6	17436	sig
PHYKPL	0.0220874	0.968188	0.00079169	14	1011	sig
ZNF354A	0.402927	0.0233352	9.57523e-111	7	807	sig
RUFY1	0.240884	-0.178161	0.986772	2	572	no
CANX	0.10615	0.15724	0.00534989	7	1837	no
SQSTM1	0.166958	-0.322899	4.22733e-07	14	2274	sig
TBC1D9B	0.0419598	0.206908	0.571006	6	1258	no
RNF130	0.117059	0.205054	0.00871931	32	3316	no
GFPT2	0.112951	-0.416487	0.957747	6	5071	no
CNOT6	0.140817	0.387836	0.000228288	16	1513	sig
ZFP62	0.0677772	-0.599943	0.847135	4	518	no
RACK1	0.10276	0.626806	1.21349e-15	7	4181	sig
DUSP22	0.101784	-0.0125102	0.378734	12	1951	no
EXOC2	0.0227303	0.890091	0.710887	41	3264	no
GMDS	0.130516	0.12272	0.0275457	45	2834	no
GMDS-DT	0.0861705	0.513037	0.0943867	17	813	no
WRNIP1	0.0192046	0.0851951	0.83628	6	911	no
LINC01011	0.101997	0.470965	0.982721	2	546	no
NQO2	0.0347196	0.797893	3.25444e-13	20	5137	sig
PSMG4	0.225668	0.091465	1.47849e-219	17	4790	sig
SLC22A23	0.0186362	0.667889	0.0418826	12	1690	no
PRPF4B	0.150989	0.605722	0.479427	10	5023	no
ECI2	0.154704	0.0237071	1.60664e-15	2	2448	sig
CDYL	0.0343042	-0.00275082	2.03374e-07	23	4380	sig
LYRM4	0.0720614	0.0345452	0.533529	8	942	no
FARS2	0.0411849	0.643103	0.00214315	32	2827	sig
SSR1	0.0657462	0.0685371	0.0884731	11	1490	no
TMEM14C	0.115234	-0.118309	3.92995e-16	1	17400	sig
TMEM14B	0.0920432	-0.30635	0.819715	2	1651	no
MAK	0.10217	0.0141675	7.21575e-05	16	2169	sig
SMIM13	0.0877187	0.0917871	0.0685471	5	1056	no
HIVEP1	0.0546229	0.840986	0.0602044	23	1487	no
GFOD1	0.059647	0.809813	0.452291	16	617	no
RANBP9	0.114865	0.653066	0.948786	6	550	no
MCUR1	0.0192944	0.913902	0.0171457	7	6929	no
JARID2	0.115997	-0.0225455	1.0748e-15	71	19764	sig
NUP153	0.0868796	0.122106	0.0170496	24	1711	no
KIF13A	0.0142385	0.859611	0.0573317	12	1329	no
DEK	0.0301067	0.257465	9.03194e-06	6	27087	sig
E2F3	0.014335	0.854126	0.633973	15	1382	no
CDKAL1	0.0195943	0.261083	4.3217e-05	82	4527	sig
MRS2	0.11957	0.0292539	3.39124e-38	12	10387	sig
TDP2	0.172103	0.326911	0.000337443	9	843	sig
GMNN	0.066904	-0.481115	0.691669	2	668	no
RIPOR2	0.0528037	0.825268	3.93615e-27	25	1066	sig
CARMIL1	0.0323378	0.722259	0.00011383	16	1854	sig
HIST1H1C	0.0719684	0.485124	0.000395761	5	3619	sig
HIST1H4C	0.0523904	0.458622	1.93904e-26	4	103665	sig
HIST1H1D	0.0892268	0.731242	0.00367608	2	2296	sig
HIST1H4H	0.11417	0.12813	0.0160217	2	699	no
HMGN4	0.115262	-0.377465	1	8	985	no
HIST1H4J	0.250868	0.434332	1.1518e-50	4	589	sig
ZNF165	0.0803823	0.395738	0.00906656	3	2845	no
ITPR3	0.0527019	0.794528	0.735943	15	1294	no
LEMD2	0.0747244	0.628607	0.999996	7	861	no
HMGA1	0.135126	0.0534151	1	2	178299	no
SMIM29	0.120515	0.108739	0.796662	2	1288	no
NUDT3	0.0217909	0.483448	0.0353783	11	3005	no
RPS10	0.0164696	0.895891	1	1	106513	no
TAF11	0.223583	-0.652342	0.000737333	4	8986	sig
ANKS1A	0.0901346	-0.150337	0.000144127	23	4454	sig
ZNF76	0.0573967	0.674433	0.00211565	5	882	sig
PPARD	0.0640375	0.249094	0.0440026	10	1025	no
FKBP5	0.0759356	-0.099423	0.166213	13	1143	no
SRPK1	0.111059	0.287528	0.147084	6	1061	no
MAPK14	0.167621	0.157928	0.99498	19	1351	no
KCTD20	0.255574	-0.0252043	0.283552	18	1475	no
STK38	0.111614	-0.341704	2.17949e-08	20	1761	sig
SRSF3	0.0639876	0.187292	2.78832e-40	9	50620	sig
CCDC167	0.0784759	0.796872	4.29532e-11	3	3397	sig
ZFAND3	0.126835	0.570209	0.667584	89	7464	no
BTBD9	0.0844649	-0.0624198	0.0293026	36	2053	no
GLO1	0.127368	0.737925	0.26647	5	6756	no
OARD1	0.0628712	-0.123522	1.21292e-05	2	1578	sig
BYSL	0.0984237	0.644285	0.566225	2	708	no
CCND3	0.135922	-0.258262	1	1	710	no
TAF8	0.143331	0.775915	2.82881e-37	13	2992	sig
MRPS10	0.100534	0.133486	1	10	6722	no
TRERF1	0.128598	-0.284216	2.84823e-05	37	3044	sig
UBR2	0.0382115	0.71822	0.902681	19	1264	no
BICRAL	0.105763	-0.791166	0.922978	29	1467	no
RPL7L1	0.0838087	0.442334	1.10934e-148	13	11704	sig
RRP36	0.0965281	0.44654	1	3	533	no
SRF	0.187817	0.686681	0.963854	2	869	no
MAD2L1BP	0.124213	0.18916	1	1	1102	no
MRPL14	0.102946	0.228699	0.0248708	4	21457	no
TMEM63B	0.23129	-0.327474	1.10847e-13	10	2190	sig
SLC29A1	0.0790395	-0.418549	2.62421e-33	2	13568	sig
HSP90AB1	0.0894449	0.521724	5.18549e-17	10	34308	sig
SLC35B2	0.0130928	0.438229	0.987684	2	3168	no
CDC5L	0.0667284	0.497014	0.85424	5	755	no
SUPT3H	0.101973	0.329209	0.146954	35	2990	no
ENPP5	0.284603	-0.139531	3.79772e-172	10	3504	sig
CD2AP	0.132473	0.0317704	8.71825e-07	29	4065	sig
MCM3	0.0167851	0.452755	0.816198	4	559	no
PAQR8	0.0724305	0.692317	0.957698	10	524	no
TRAM2	0.0570277	0.574255	0.00494391	7	1238	sig
GCLC	0.0524411	0.348436	0.138687	12	1307	no
ZNF451	0.121659	-0.258123	0.27287	4	561	no
BAG2	0.061152	0.163431	0.466813	1	1405	no
PRIM2	0.286234	0.725152	7.27821e-05	25	3445	sig
FAM135A	0.13369	0.0983929	3.81543e-06	13	1834	sig
SDHAF4	0.0699551	0.680366	8.77423e-26	5	808	sig
SMAP1	0.126504	0.746608	0.0233941	11	599	no
KHDC1	0.0659386	0.679027	0.000574454	19	1405	sig
MTO1	0.0644021	0.121218	0.610944	17	1514	no
EEF1A1	0.0559733	0.7271	5.39056e-11	8	3266	sig
TMEM30A	0.115424	0.701279	0.325903	6	1151	no
SENP6	0.0628541	0.363413	0.0224798	35	2607	no
PHIP	0.05506	0.317092	1	19	4056	no
HMGN3-AS1	0.179133	-0.781509	1	1	2324	no
BCKDHB	0.0407773	0.358114	5.77767e-17	29	7076	sig
IBTK	0.184088	0.0296088	0.48888	10	527	no
UBE3D	0.0491693	0.516737	0.313097	15	1985	no
SNX14	0.163614	0.0378543	0.271154	14	660	no
SYNCRIP	0.0914468	0.208375	4.34907e-19	10	1748	sig
ZNF292	0.0964372	0.286528	6.77648e-05	43	5297	sig
RARS2	0.0639395	-0.106	0.00526869	20	2408	no
AKIRIN2	0.132069	-0.385687	0.000112531	12	1357	sig
UBE2J1	0.066555	0.464617	0.370016	5	749	no
LYRM2	0.227099	-0.747672	1	2	1897	no
MDN1	0.0397875	-0.0116909	0.0121528	11	4600	no
CASP8AP2	0.0322341	-0.121975	0.516086	5	962	no
MAP3K7	0.176617	-0.470053	0.00418249	8	914	sig
NDUFAF4	0.112151	0.427412	0.848541	5	17208	no
COQ3	0.307599	0.144376	1	1	1687	no
PNISR	0.0902107	-0.596194	1	7	1238	no
USP45	0.12274	0.273214	1	11	2117	no
CCNC	0.0399845	0.335999	0.656421	13	849	no
ASCC3	0.0111096	0.146553	0.0711674	44	4039	no
HACE1	0.101832	0.137887	0.999212	7	594	no
QRSL1	0.067706	0.0529884	0.136738	8	1037	no
CD24	0.0900075	0.00862828	0.0967824	1	2514	no
PDSS2	0.0893364	-0.283815	0.00837857	54	3316	no
SEC63	0.0904196	-0.254029	0.806454	22	3375	no
OSTM1	0.0490163	-0.360708	0.0156645	15	831	no
FOXO3	0.0510853	-0.477803	0.0155116	30	2107	no
CD164	0.0452965	-0.676068	0.026685	10	1319	no
FIG4	0.0848731	0.517628	0.766156	7	620	no
CDK19	0.0463598	-0.313474	0.00863819	33	2912	no
AMD1	0.0292965	0.515444	0.000208519	8	3597	sig
GTF3C6	0.125593	0.81563	2.10226e-55	8	18069	sig
RPF2	0.0708393	0.524856	0.166013	7	888	no
REV3L	0.0888279	0.569699	0.0556725	21	1000	no
TRAF3IP2-AS1	0.169946	-0.549302	0.000632565	19	1605	sig
FYN	0.030575	-0.402118	0.534595	15	916	no
MARCKS	0.0584143	-0.117335	0.99798	4	3624	no
HDAC2	0.0431406	0.954719	0.162309	7	12479	no
NT5DC1	0.0590272	-0.362806	0.729137	14	1035	no
TSPYL1	0.111243	0.86324	2.55455e-33	6	3307	sig
GOPC	0.120848	-0.775637	0.125416	4	662	no
NUS1	0.0246526	0.266208	0.291019	7	584	no
SLC35F1	0.122291	0.407281	3.28252e-16	6	5556	sig
CEP85L	0.0678686	0.645168	0.995941	13	734	no
MCM9	0.192514	0.377952	2.90775e-08	18	740	sig
TBC1D32	0.0627734	0.568134	2.62198e-05	28	1043	sig
ECHDC1	0.062793	0.404992	1.36359e-16	9	4544	sig
EPB41L2	0.110618	-0.162321	0.332522	17	3815	no
AKAP7	0.104016	-0.0506696	6.46286e-08	5	966	sig
STX7	0.0827949	-0.0338528	0.238419	13	904	no
SLC18B1	0.146955	-0.184517	1	1	1564	no
RPS12	0.0703929	-0.370909	3.6914e-09	8	32133	sig
HBS1L	0.0414384	0.694406	9.69819e-07	14	2221	sig
AHI1	0.118598	-0.0382537	0.0120456	9	731	no
BCLAF1	0.172184	-0.0806045	0.0683587	5	631	no
PEX7	0.0258697	0.387525	0.995751	1	587	no
PERP	0.0643619	0.269109	4.30442e-05	3	6577	sig
HEBP2	0.0361836	0.943631	7.95979e-41	5	8087	sig
CCDC28A	0.109821	-0.705068	0.995146	5	959	no
REPS1	0.0674074	0.176594	0.023552	25	2892	no
ABRACL	0.152058	-0.244852	0.00268547	3	524	sig
VTA1	0.0663596	-0.444734	0.82859	5	676	no
HIVEP2	0.217875	-0.534134	0.0105551	15	599	no
FUCA2	0.0935908	0.819569	0.530276	4	3789	no
PHACTR2	0.210494	0.238847	5.97307e-15	21	4075	sig
UTRN	0.0239169	-0.0870991	0.354707	51	3439	no
SHPRH	0.0563786	0.316519	0.882757	6	681	no
STXBP5	0.138409	0.0706994	0.566016	13	602	no
SASH1	0.164366	-0.576498	0.999933	2	763	no
UST	0.0726941	-0.314744	0.000719563	30	4371	sig
TAB2	0.143569	0.187538	0.0193793	41	2940	no
KATNA1	0.12027	0.464811	0.112345	5	886	no
LATS1	0.237041	-0.0200371	0.698315	13	892	no
PCMT1	0.0668477	-0.311506	0.206483	8	5749	no
MTHFD1L	0.0323072	0.520835	5.54921e-09	32	10223	sig
RMND1	0.1091	0.0328054	0.503222	17	3417	no
FBXO5	0.102207	-0.0307079	0.5793	1	850	no
SCAF8	0.0395423	0.659061	0.269746	14	756	no
TFB1M	0.0318149	0.522647	0.98012	8	1732	no
ARID1B	0.0101194	0.873434	3.81462e-07	78	8431	sig
TMEM242	0.151935	-0.884169	1.25875e-06	7	4447	sig
ZDHHC14	0.00750321	0.646268	0.979005	17	637	no
SNX9	0.106722	-0.056762	0.0242799	44	2291	no
SYNJ2	0.11675	0.120751	0.00818823	7	702	no
TULP4	0.00538047	0.735419	0.00798993	62	4231	no
TMEM181	0.063506	-0.544241	0.565161	28	3233	no
EZR	0.232388	-0.245212	2.12222e-80	12	5537	sig
SOD2	0.148991	0.311651	0.741843	21	2997	no
ACAT2	0.115435	-0.230708	0.985472	7	1068	no
TCP1	0.0693641	0.629222	0.841156	2	1339	no
MRPL18	0.0518404	0.40626	0.583406	4	10652	no
IGF2R	0.122653	-0.390465	0.0127731	15	853	no
MAP3K4	0.0357847	0.732579	0.246792	15	2145	no
PRKN	0.160354	-0.00297798	8.98116e-13	25	841	sig
QKI	0.0380871	0.263486	0.72919	17	1254	no
SFT2D1	0.115955	0.721298	1.92702e-17	6	7200	sig
MPC1	0.0278583	0.762712	0.813035	6	1024	no
RPS6KA2	0.096418	-0.161019	2.01796e-16	12	1913	sig
RNASET2	0.0456495	0.236275	7.42912e-28	6	3956	sig
FGFR1OP	0.0507146	0.0490191	0.00213259	17	3674	sig
AFDN	0.0111104	0.339089	0.99935	5	589	no
PSMB1	0.0223256	-0.4101	1	4	597	no
PDCD2	0.143782	0.167653	3.16978e-07	4	7137	sig
FAM20C	0.164084	0.713995	7.56242e-09	1	1621	sig
PRKAR1B	0.141835	0.883734	4.16678e-126	12	5679	sig
DNAAF5	0.176198	0.464689	0.555685	8	2361	no
SUN1	0.017572	0.663441	0.00624404	22	2464	no
GET4	0.0946481	0.050979	0.39411	3	2659	no
COX19	0.0215407	0.00123134	0.165254	8	834	no
C7orf50	0.126718	-0.753777	4.33783e-62	13	21485	sig
INTS1	0.0478286	0.82637	0.00149237	8	7586	sig
MAD1L1	0.109029	-0.304321	0.160452	13	1965	no
MRM2	0.0170408	0.61222	0.977856	3	2280	no
NUDT1	0.0897803	-0.242673	0.90765	1	2792	no
SNX8	0.0670344	-0.14356	0.201801	6	1120	no
EIF3B	0.22898	-0.677536	1.02828e-143	6	24627	sig
BRAT1	0.1483	0.327177	1	5	2094	no
AMZ1	0.258237	-0.544173	8.62992e-06	6	824	sig
GNA12	0.06151	-0.281632	0.611283	16	1902	no
CARD11	0.0159081	0.36003	0.168293	32	1302	no
SDK1	0.248282	-0.26665	5.43824e-05	5	891	sig
FOXK1	0.115443	0.73205	0.885859	4	649	no
FBXL18	0.136014	0.12434	5.42394e-07	12	1996	sig
ACTB	0.0596644	-0.0904017	3.25942e-125	1	134188	sig
FSCN1	0.0950682	-0.798058	8.01725e-23	5	5091	sig
RNF216	0.0167592	0.804767	0.957977	18	893	no
CCZ1	0.0638844	0.750369	8.95136e-52	21	8197	sig
PMS2	0.463612	-0.047849	4.9001e-23	5	720	sig
AIMP2	0.0835377	0.122637	0.00249676	11	9960	sig
EIF2AK1	0.0141824	0.683233	0.00449358	5	1780	sig
USP42	0.0415162	0.423473	0.068626	10	1324	no
RAC1	0.0558497	0.10633	0.86644	20	1945	no
KDELR2	0.162758	-0.506978	2.26837e-07	7	760	sig
ZNF853	0.284656	0.0904323	1	1	515	no
CCZ1B	0.276265	-0.860283	1.32648e-13	30	3957	sig
C1GALT1	0.0287023	0.722012	3.79537e-06	42	6220	sig
MIOS	0.048922	-0.254287	1	11	2607	no
UMAD1	0.0501461	0.185169	0.979725	10	1134	no
GLCCI1	0.0290964	0.28598	0.00499308	53	5069	sig
PHF14	0.0263186	0.868587	0.676859	31	2728	no
TMEM106B	0.0144278	0.862785	0.00281718	18	1986	sig
ARL4A	0.0465544	0.527777	7.73671e-06	6	2227	sig
ANKMY2	0.06161	-0.508337	0.369841	7	1021	no
BZW2	0.0460055	0.0694595	0.768076	9	1059	no
TSPAN13	0.169469	-0.965682	9.80078e-17	2	5170	sig
TWISTNB	0.0311657	-0.298204	0.0974785	2	1435	no
ITGB8	0.107798	0.415176	0.0253389	16	1308	no
SP4	0.108956	0.209557	1.68906e-08	21	1861	sig
CDCA7L	0.1672	-0.732008	0.999264	2	733	no
TOMM7	0.0312297	-0.164398	6.15291e-89	2	11822	sig
FAM126A	0.118656	-0.0121964	0.219652	7	811	no
KLHL7	0.160887	-0.254445	2.00222e-05	12	4132	sig
MALSU1	0.105894	-0.364725	7.83022e-10	3	4195	sig
TRA2A	0.0916048	0.788546	0.0465866	16	2518	no
MPP6	0.0567873	0.372252	0.400851	19	5971	no
NFE2L3	0.115795	-0.255447	0.0886645	3	5473	no
HNRNPA2B1	0.0126399	0.594051	0.809768	10	704	no
CBX3	0.625087	0.0251549	0	5	4057	sig
HIBADH	0.0495662	0.451247	3.3504e-09	20	3572	sig
JAZF1	0.0393193	0.724864	1.47696e-13	35	1946	sig
GGCT	0.0327462	0.416564	0.389999	5	7242	no
GARS	0.18012	-0.0500922	0.438536	4	518	no
LSM5	0.0731201	-0.202283	1	7	6538	no
AVL9	0.0221455	0.584308	0.0375851	34	2114	no
KBTBD2	0.114453	0.0436853	0.0345868	15	700	no
NT5C3A	0.00964848	0.62276	0.0621698	31	2828	no
BBS9	0.0515567	0.529786	6.03114e-09	33	4273	sig
DPY19L1	0.0279186	-0.03988	0.000228601	8	1441	sig
HERPUD2	0.0588346	-0.178864	0.275394	8	587	no
ELMO1	0.0891731	0.626036	0.0140302	31	1096	no
EPDR1	0.146217	0.639616	0.000111979	2	527	sig
STARD3NL	0.00839768	0.51012	1	5	3157	no
VPS41	0.187776	-0.100613	0.973268	13	983	no
RALA	0.109829	0.56788	0.219905	16	763	no
CDK13	0.0155582	0.886496	0.87213	32	2059	no
PSMA2	0.0422669	-0.00456019	0.385155	3	2628	no
MRPL32	0.394375	-0.429948	3.19963e-49	7	23098	sig
STK17A	0.292746	-0.371136	0.49874	10	3249	no
COA1	0.0170905	0.0157995	0.235728	32	22413	no
BLVRA	0.131923	-0.750009	0.52796	1	669	no
MRPS24	0.0504399	0.78749	0.944394	1	4533	no
DBNL	0.0554758	0.336157	0.999993	6	1353	no
DDX56	0.0891866	0.287219	0.0103183	5	2019	no
TMED4	0.0661494	0.0952969	0.262386	13	2674	no
OGDH	0.150301	-0.157407	0.0223982	22	4146	no
ZMIZ2	0.119884	0.393736	0.989951	7	3533	no
PPIA	0.153708	0.446041	8.17073e-07	11	2930	sig
H2AFV	0.0429555	0.118873	0.128368	12	2801	no
SNHG15	0.193576	-0.685623	0.999422	5	1293	no
CCM2	0.211916	-0.969262	0.324891	18	1119	no
TBRG4	0.278727	-0.0752736	1	1	9378	no
TNS3	0.0754112	-0.208697	0.714098	11	658	no
HUS1	0.182222	0.157048	0.0184283	4	1018	no
LANCL2	0.0511459	0.590384	0.73527	9	1508	no
VOPP1	0.0163146	0.986991	1.95725e-24	34	10070	sig
NIPSNAP2	0.025033	0.405513	5.39531e-06	6	572	sig
MRPS17	0.0555739	0.316617	0.0575986	4	1920	no
PSPH	0.150078	-0.416012	0.00194736	5	1946	sig
SUMF2	0.0580502	-0.334662	0.948718	8	998	no
CHCHD2	0.206941	0.010912	1	3	36033	no
ZNF680	0.113246	-0.69867	3.15425e-14	20	3649	sig
ZNF107	0.06729	0.65595	0.072718	23	1002	no
ZNF138	0.042733	0.708995	5.39211e-25	27	3431	sig
ZNF273	0.0524079	0.103283	0.290814	9	1391	no
ZNF92	0.150145	-0.0498522	2.78703e-16	7	923	sig
VKORC1L1	0.0599321	0.412016	0.306921	14	2026	no
GUSB	0.0491717	0.0949337	1	7	3362	no
ASL	0.107594	0.592762	2.07993e-33	7	5001	sig
CRCP	0.0117567	0.798347	7.2814e-07	24	3209	sig
RABGEF1	0.039198	0.675734	0.0012499	52	6006	sig
TMEM248	0.0388319	0.731015	0.114327	18	4092	no
TYW1	0.104999	-0.0553685	0.00618287	33	2020	no
AUTS2	0.0224711	0.892705	5.21242e-37	68	9768	sig
TYW1B	0.247201	-0.0377866	0.0183513	24	1344	no
POM121	0.145611	0.584919	4.6944e-20	15	4803	sig
BAZ1B	0.0554667	-0.25884	1	5	1039	no
TBL2	0.128406	0.174812	0.1033	1	535	no
DNAJC30	0.138939	-0.25019	0.378044	6	1954	no
BUD23	0.183145	0.378015	0.983284	6	3643	no
ABHD11	0.0354943	0.527918	0.455497	3	1911	no
EIF4H	0.0594213	-0.27809	0.027911	5	2635	no
RFC2	0.0492052	0.559215	0.716511	3	1795	no
CLIP2	0.0928874	0.0140493	8.89978e-05	3	1412	sig
GTF2I	0.158771	0.580826	7.72112e-07	7	980	sig
CASTOR2	0.027897	0.564268	0.0187571	5	578	no
RCC1L	0.0485724	0.0275934	0.00567005	5	4319	no
HIP1	0.0965851	-0.801313	0.087283	14	613	no
RHBDD2	0.0644055	0.670111	0.999294	3	2005	no
POR	0.104263	-0.259219	0.939234	3	1780	no
TMEM120A	0.160926	0.414471	2.70495e-08	1	816	sig
MDH2	0.111522	0.142868	3.50377e-07	7	997	sig
YWHAG	0.0424479	-0.105305	1	10	597	no
ZP3	0.171548	0.410583	1.36067e-13	12	809	sig
PTPN12	0.0738526	0.186376	0.0610044	21	1879	no
RSBN1L	0.139037	0.326425	0.0131251	22	1861	no
TMEM60	0.0824013	-0.013127	0.995266	1	2838	no
PHTF2	0.0198593	0.0541444	0.282651	13	666	no
GTPBP10	0.0323801	0.109447	0.970225	7	640	no
CDK14	0.0107023	0.0713763	5.07857e-06	50	3749	sig
MTERF1	0.0803879	0.543914	0.876146	3	697	no
AKAP9	0.0695654	-0.496047	2.12795e-34	30	4429	sig
CYP51A1	0.172553	0.170445	5.42228e-09	9	5676	sig
ANKIB1	0.0782412	-0.37638	0.310925	15	927	no
CDK6	0.148025	0.652836	3.01434e-08	11	897	sig
TFPI2	0.0485959	0.0153663	0.870512	6	1867	no
CASD1	0.102087	0.349749	0.319753	14	1718	no
SDHAF3	0.0878848	0.276132	1	11	7494	no
LMTK2	0.0700154	-0.926785	0.0709554	10	897	no
BRI3	0.0588433	0.715154	1.76977e-45	5	23982	sig
BAIAP2L1	0.466296	-0.132234	0	3	3555	sig
TRRAP	0.264462	0.0956129	0.00368318	12	2464	sig
SMURF1	0.0470375	0.746629	0.138217	14	1496	no
ZKSCAN1	0.135322	-0.400917	0.499869	8	869	no
ZNF3	0.0541044	0.329408	0.875079	1	816	no
COPS6	0.114954	-0.0615419	9.3821e-09	1	2801	sig
MCM7	0.0634038	0.307404	1.44584e-06	5	19248	sig
LAMTOR4	0.062564	0.710576	0.99705	3	645	no
GIGYF1	0.0402122	0.334852	0.58435	4	1314	no
POP7	0.0814198	-0.492144	0.03273	1	18825	no
TRIP6	0.0369504	0.816714	1.01034e-06	1	1109	sig
SRRT	0.0417988	0.79613	3.87733e-13	3	5982	sig
TRIM56	0.147476	0.50019	0.000131814	9	1578	sig
AP1S1	0.0516237	0.422321	1.41393e-12	3	8590	sig
ZNHIT1	0.0799119	0.388258	0.943423	3	2318	no
CUX1	0.0811562	0.163553	1.20521e-08	38	6034	sig
ORAI2	0.200669	-0.779792	0.185135	7	1181	no
ALKBH4	0.0841179	-0.759265	1	3	2023	no
POLR2J	0.112302	-0.150664	0.0011147	4	43463	sig
POLR2J3	0.207805	0.300591	3.38443e-103	22	10142	sig
POLR2J2	0.397265	-0.547687	4.88925e-103	7	2069	sig
PMPCB	0.117507	-0.0593248	0.997077	1	797	no
PSMC2	0.0871879	-0.321805	0.0517149	2	552	no
KMT2E	0.067943	-0.0379684	0.730636	27	2575	no
SRPK2	0.116539	0.0238622	6.01353e-06	80	10859	sig
ATXN7L1	0.00954843	0.591319	0.352557	40	5569	no
COG5	0.0799645	0.797961	0.102662	40	2581	no
CBLL1	0.133733	0.012709	0.102786	4	674	no
DLD	0.177292	0.133054	0.581964	8	3244	no
THAP5	0.0632268	0.375094	0.87122	6	1764	no
IMMP2L	0.00664196	0.75221	0.0959631	59	4215	no
DOCK4	0.0996496	0.128228	7.06558e-07	38	2078	sig
ZNF277	0.0475392	0.606438	0.999902	13	789	no
IFRD1	0.133716	0.156743	0.0018788	6	1536	sig
SMIM30	0.166683	-0.0390733	6.61169e-06	2	2086	sig
TES	0.0407777	0.684721	2.05502e-14	12	3608	sig
CAPZA2	0.0779717	-0.663673	0.002477	12	1298	sig
LSM8	0.14931	0.123016	4.15568e-07	23	6196	sig
NDUFA5	0.0845156	0.123719	1	4	10075	no
WASL	0.14914	0.125499	1	8	858	no
GCC1	0.143328	0.296183	0.989029	2	732	no
SND1	0.0104717	0.603643	0.969496	24	4201	no
SND1-IT1	0.180635	-0.446618	0.203915	1	692	no
RBM28	0.042228	0.487378	0.278983	13	1754	no
METTL2B	0.0792274	0.0591894	9.73466e-16	22	2978	sig
CALU	0.112094	0.608744	0.506866	4	1733	no
ATP6V1F	0.141107	0.536081	3.81046e-07	1	5959	sig
TNPO3	0.10949	0.374523	0.00253029	34	3212	sig
TSPAN33	0.00797423	0.0288706	0.00285636	5	1039	sig
AHCYL2	0.0320293	0.551869	0.957012	33	2657	no
NRF1	0.13232	-0.0887585	0.000195802	20	1676	sig
UBE2H	0.149416	-0.751471	0.713562	28	2605	no
ZC3HC1	0.0472597	-0.014	0.775054	8	2530	no
KLHDC10	0.0546145	0.594995	0.0534437	15	905	no
MEST	0.0357551	-0.27654	0.722778	2	1046	no
COPG2	0.0970702	0.159222	0.000119882	6	886	sig
MKLN1	0.0392109	0.352004	0.237434	9	735	no
CHCHD3	0.115149	0.173937	1	26	2491	no
EXOC4	0.0637869	-0.0886904	0.316936	74	4671	no
SLC35B4	0.133294	0.585753	1.3925e-09	6	2133	sig
CNOT4	0.0499462	0.718823	0.440256	11	765	no
STMP1	0.192628	-0.966545	5.20313e-07	4	1125	sig
TRIM24	0.109979	0.0499873	0.963097	7	951	no
ZC3HAV1	0.0496468	0.219387	0.398949	21	4431	no
UBN2	0.0781057	-0.0299546	0.887121	5	546	no
HIPK2	0.163894	0.771096	0.0145974	14	548	no
KDM7A	0.105208	-0.824761	0.790916	14	580	no
SLC37A3	0.0814514	0.113748	0.214383	12	1384	no
MKRN1	0.166125	-0.119183	0.0166994	10	663	no
NDUFB2-AS1	0.147424	-0.373385	7.41002e-06	1	639	sig
BRAF	0.111053	-0.579038	0.000214266	44	2906	sig
MRPS33	0.153304	-0.0508836	0.0338162	2	15461	no
EPHB6	0.0663175	0.234093	1	1	721	no
ZYX	0.124339	-0.0370396	0.000350256	2	10501	sig
EPHA1	0.0783466	0.640289	0.384632	1	2924	no
ARHGEF5	0.106912	0.398024	3.22024e-29	2	1757	sig
CUL1	0.0909788	-0.0254627	0.105278	17	4254	no
EZH2	0.206763	-0.363971	0.000137601	11	1145	sig
PDIA4	0.158474	0.518684	4.97884e-19	3	7402	sig
ZNF398	0.0700208	0.299079	0.999471	7	1913	no
ZNF212	0.0930216	0.0746849	0.385763	7	559	no
ATP6V0E2	0.100402	-0.361517	2.00144e-08	3	2564	sig
LRRC61	0.0498163	0.866746	0.358789	2	2306	no
RARRES2	0.127318	-0.0885063	9.36058e-43	3	37828	sig
REPIN1	0.105637	0.62233	0.844708	3	1271	no
CDK5	0.0461936	0.600817	0.232534	1	600	no
SLC4A2	0.0893399	-0.0396361	0.998412	1	573	no
FASTK	0.114359	0.550912	0.82997	2	1961	no
TMUB1	0.101752	-0.469217	0.0161027	2	5541	no
AGAP3	0.0507888	0.110244	0.970534	4	836	no
NUB1	0.0952333	0.364495	0.999687	8	2252	no
RHEB	0.0753112	0.965869	1.65618e-22	11	19840	sig
KMT2C	0.362718	0.116027	1.00377e-43	55	2652	sig
ACTR3B	0.526462	0.433523	1.84395e-155	11	1768	sig
PAXIP1-AS1	0.0833032	0.322693	0.105617	5	1976	no
RBM33	0.0677923	0.428179	0.336061	18	921	no
LMBR1	0.0698706	0.635878	0.00407325	52	3662	sig
NOM1	0.0976413	0.346766	0.000205324	11	3115	sig
UBE3C	0.0634898	0.249635	4.96752e-10	56	6646	sig
DNAJB6	0.195547	-0.727168	0.00176279	38	3724	sig
NCAPG2	0.0312914	0.664785	0.999981	1	1454	no
ESYT2	0.090279	0.325277	3.24123e-15	49	7037	sig
WDR60	0.0528868	0.427117	2.94116e-12	18	2186	sig
GTPBP6	0.114482	0.0607577	1.85661e-05	13	856	sig
CSF2RA	0.151011	0.856698	1.03728e-12	26	1595	sig
IL3RA	0.0708146	0.36507	8.20221e-20	25	4463	sig
SLC25A6	0.182093	0.153216	2.24067e-07	10	1213	sig
LINC00106	0.300646	-0.422144	7.77596e-30	21	3423	sig
ASMTL-AS1	0.0632915	-0.0607719	0.881054	16	724	no
ASMTL	0.337629	-0.613137	2.45648e-11	27	2900	sig
AKAP17A	0.167051	-0.246261	0.566231	3	1777	no
DHRSX	0.022428	0.70014	1.23596e-10	91	8923	sig
ZBED1	0.144937	0.365532	0.173114	6	4932	no
CD99	0.200986	0.0716931	2.33088e-07	17	1158	sig
PRKX	0.0879986	-0.181081	7.25535e-06	33	2291	sig
PUDP	0.0626161	0.873892	0.388792	5	2418	no
TBL1X	0.0664846	0.291265	8.90643e-09	30	1752	sig
WWC3	0.0719213	0.910125	0.00777193	6	1482	no
TMSB4X	0.108456	0.956975	5.61394e-05	2	1757	sig
GPM6B	0.0380211	0.201197	0.605967	1	2011	no
AP1S2	0.0479774	0.954599	1	3	811	no
TXLNG	0.0647523	0.922458	0.189698	7	903	no
PDHA1	0.0801904	-0.112125	0.999312	1	562	no
EIF1AX	0.447583	0.0923253	7.617e-264	2	2209	sig
SMS	0.104745	0.243044	6.35167e-39	11	7910	sig
ACOT9	0.153943	-0.0484628	1.30933e-06	7	675	sig
APOO	0.0790566	-0.924329	0.757747	3	5927	no
EIF2S3	0.0909867	0.270381	1	4	501	no
ZFX	0.0861617	0.287397	0.257818	11	1018	no
PDK3	0.117733	-0.125098	1.24252e-96	8	8726	sig
ATP6AP2	0.158849	0.302926	1	6	8343	no
MED14	0.153859	0.24349	5.7227e-84	9	3379	sig
USP9X	0.106763	-0.0217706	6.50095e-34	39	6271	sig
CASK	0.131368	-0.438942	0.0675662	14	824	no
KDM6A	0.074475	-0.0658096	0.000502049	4	917	sig
KRBOX4	0.0911909	-0.242795	0.994458	5	531	no
CHST7	0.0479371	0.697293	0.0277532	3	531	no
TIMP1	0.148881	-0.0407946	2.42507e-26	2	12201	sig
RBM3	0.150239	0.0247419	1	4	13561	no
GRIPAP1	0.0847722	-0.423464	0.0298445	4	1415	no
MAGED1	0.0877563	0.409439	7.08122e-06	10	859	sig
KANTR	0.397694	0.116782	1.02163e-15	9	707	sig
SMC1A	0.110451	-0.00788481	0.645283	3	805	no
HUWE1	0.276505	-0.100215	1.63068e-07	10	1438	sig
GNL3L	0.127815	0.302755	1.0482e-127	10	2713	sig
NBDY	0.078514	0.573174	1.55055e-72	10	15557	sig
FAAH2	0.0925605	0.574345	7.22057e-07	11	661	sig
PDZD11	0.0457633	0.735319	5.50582e-05	2	935	sig
NONO	0.164774	-0.294626	1.09402e-11	1	651	sig
PIN4	0.146859	-0.283308	7.10612e-10	9	10758	sig
RPS4X	0.110143	0.316786	0.92257	1	896	no
HDAC8	0.0783906	-0.0254043	1.91921e-05	8	686	sig
JPX	0.0058977	0.862004	0.744631	5	863	no
FTX	0.24686	0.640216	1.0293e-21	41	5609	sig
RLIM	0.459236	-0.478649	2.10524e-74	29	3550	sig
UPRT	0.113108	0.361734	1.37062e-17	1	917	sig
ATRX	0.0135429	0.452533	0.0311348	13	1253	no
SH3BGRL	0.0887704	0.605337	8.68351e-13	9	4880	sig
CHM	0.162446	0.071886	0.989423	5	527	no
DIAPH2	0.118979	0.636789	6.55125e-18	27	1478	sig
BEX2	0.0657532	0.738563	1	2	3366	no
TCEAL1	0.16286	-0.280896	2.03504e-06	3	715	sig
MORF4L2	0.0818922	0.398962	3.08899e-16	7	2814	sig
RBM41	0.194682	-0.0683969	2.51676e-06	10	506	sig
KCNE5	0.0936042	0.153998	1	1	526	no
WDR44	0.0806841	0.38619	1.19517e-06	19	1017	sig
DOCK11	0.0632706	0.954538	0.334632	9	516	no
SLC25A5	0.166544	0.522926	1.72496e-20	2	1384	sig
XIAP	0.175986	0.0893477	1.0504e-63	15	1847	sig
MAP7D3	0.125696	-0.117762	2.37337e-10	2	786	sig
RBMX	0.276685	-0.280578	0	13	28964	sig
ATP11C	0.094346	0.781787	1	9	614	no
CD99L2	0.237547	0.241139	1.53479e-08	5	580	sig
PNMA3	0.264911	0.237357	1.70022e-10	4	872	sig
ZNF275	0.103577	0.508597	0.999659	3	530	no
FLNA	0.168295	-0.650479	3.50313e-23	4	696	sig
RPL10	0.230995	-0.205075	0	1	155825	sig
FAM3A	0.155234	-0.558025	1	1	937	no
G6PD	0.0273099	-0.00546536	1	1	3537	no
DKC1	0.128029	0.306539	1	3	806	no
BRCC3	0.167929	-0.350661	3.30413e-05	2	571	sig
FBXO25	0.571638	-0.335121	4.1766e-214	4	1158	sig
ERICH1	0.132172	0.787014	2.24965e-09	27	1788	sig
MCPH1	0.0188166	0.669385	0.876355	18	827	no
MCPH1-AS1	0.267703	-0.550373	0.129916	13	603	no
AGPAT5	0.0773131	0.245897	1.2795e-07	4	2281	sig
FAM85B	0.252752	-0.597752	9.14055e-11	24	2581	sig
PRAG1	0.199296	-0.049723	1.33649e-08	18	2843	sig
CLDN23	0.0578502	0.523586	0.99994	3	753	no
MFHAS1	0.042715	0.47811	0.000612562	28	8504	sig
ERI1	0.0760068	0.813461	0.0615863	12	1465	no
PPP1R3B	0.255304	-0.600176	0.0512113	4	614	no
TNKS	0.0985134	-0.00412545	0.000233304	49	3029	sig
MSRA	0.0206124	0.448181	0.839806	22	1619	no
XKR6	0.0181072	0.908902	0.484829	4	806	no
MTMR9	0.126929	0.407273	0.190681	14	2253	no
NEIL2	0.11988	-0.654471	0.990055	3	4013	no
FDFT1	0.0872224	0.452548	0.558094	35	16671	no
CTSB	0.0859595	0.185265	0.208983	15	2226	no
LONRF1	0.0445052	0.792093	0.00972491	7	1056	no
ZDHHC2	0.0142627	0.491669	0.618784	13	706	no
CNOT7	0.223662	-0.015629	4.87319e-07	2	2640	sig
VPS37A	0.145681	-0.448916	0.556523	11	1490	no
PCM1	0.0120156	0.589613	0.127623	40	4075	no
ASAH1	0.248769	0.751254	3.18766e-75	14	6233	sig
PSD3	0.0742569	0.440989	0.143781	12	817	no
POLR3D	0.105366	0.540743	3.82963e-15	3	2309	sig
SLC39A14	0.0806522	0.405559	0.85593	2	1629	no
TNFRSF10B	0.0640862	-0.0804727	0.786148	6	793	no
TNFRSF10D	0.130901	0.420525	0.881372	3	1572	no
CHMP7	0.100647	0.63101	0.00015695	6	2096	sig
R3HCC1	0.0849375	0.576885	0.761646	3	902	no
ENTPD4	0.172605	-0.607055	0.126988	8	1136	no
SLC25A37	0.0271842	0.850192	0.00268043	22	2168	sig
KCTD9	0.0354828	0.701571	0.828489	2	632	no
PPP2R2A	0.245362	0.749955	0.00566843	10	778	no
BNIP3L	0.160667	0.57185	0.0274208	6	632	no
DPYSL2	0.243711	-0.303037	1.18617e-05	4	6265	sig
CCDC25	0.0789796	0.798458	0.776539	7	1856	no
ELP3	0.224179	-0.31222	0.719314	5	901	no
ZNF395	0.133328	-0.116773	0.913592	4	535	no
FZD3	0.0975974	0.00373389	0.660435	3	2221	no
EXTL3	0.143228	-0.436286	0.939669	1	999	no
HMBOX1	0.0465875	-0.571642	0.814246	15	1114	no
SARAF	0.104029	0.154924	7.20509e-05	11	15131	sig
LEPROTL1	0.136297	-0.0587405	1	6	2818	no
DCTN6	0.0988557	-0.129539	0.00110237	8	3689	sig
GSR	0.186508	-0.113397	0.976603	17	1176	no
PPP2CB	0.175296	-0.479145	1	1	2771	no
WRN	0.0621408	-0.428135	0.17398	13	1765	no
FUT10	0.154905	0.687999	0.217268	8	955	no
TTI2	0.0909963	0.0553394	1	3	1221	no
PLPBP	0.0531032	0.444788	0.902717	2	863	no
RAB11FIP1	0.045095	0.429385	0.928195	6	869	no
EIF4EBP1	0.0339087	0.512627	1	1	17740	no
ASH2L	0.10843	0.398494	0.391477	10	658	no
GOLGA7	0.070924	0.272519	0.999884	2	3170	no
KAT6A	0.0518408	0.131515	0.903394	16	680	no
AP3M2	0.151845	0.474297	0.0074779	4	687	no
SLC20A2	0.133937	-0.0407324	0.873612	16	1222	no
SMIM19	0.0721768	0.369248	0.0222354	3	605	no
SPIDR	0.359119	-0.0857127	2.01242e-44	33	2249	sig
PRKDC	0.0858118	-0.0465876	0.981045	12	1110	no
MCM4	0.0515654	-0.436415	0.201041	2	2292	no
PCMTD1	0.194856	0.590143	0.000205227	42	3743	sig
[truncated: 2,448 more rows]

## Sheet: fig3b
Column1	gene	donor	predicted_cor	umi_cor	reads_total	nSNP
1	KLHL17	18.G.019_R1	0.193529	0.162736	672	3
2	SCNN1D	18.G.019_R1	0.321068	0.259615	51	2
3	SKI	18.G.019_R1	0.232969	0.122595	1583	11
4	CEP104	18.G.019_R1	0.223448	0.164627	1134	12
5	KCNAB2	18.G.019_R1	0.191749	0.176245	279	4
6	RPL22	18.G.019_R1	0.0802239	0.137844	905	10
7	ACOT7	18.G.019_R1	0.148163	0.118101	8943	2
8	PER3	18.G.019_R1	0.28486	0.239845	112	2
9	PEX14	18.G.019_R1	0.209066	0.147945	770	17
10	FBXO2	18.G.019_R1	0.14409	0.140967	16698	2
11	PLOD1	18.G.019_R1	0.0702759	0.154869	915	1
12	MIIP	18.G.019_R1	0.194623	0.126114	8054	10
13	EFHD2	18.G.019_R1	0.229044	0.148213	327	1
14	FBXO42	18.G.019_R1	0.0575434	0.11376	1517	21
15	SDHB	18.G.019_R1	0.162539	0.130108	526	8
16	MRTO4	18.G.019_R1	0.031749	0.100414	9013	10
17	EIF4G3	18.G.019_R1	0.0790664	0.144433	7847	72
18	LUZP1	18.G.019_R1	0.226788	0.115017	2198	16
19	ID3	18.G.019_R1	0.0327626	0.104653	29754	3
20	RPL11	18.G.019_R1	0.0589144	0.132692	763	4
21	SRSF10	18.G.019_R1	0.101554	0.0977712	13172	21
22	NIPAL3	18.G.019_R1	0.0737969	0.125996	461	5
23	PAQR7	18.G.019_R1	0.203723	0.179747	231	1
24	RPS6KA1	18.G.019_R1	0.117402	0.131357	3153	9
25	FAM76A	18.G.019_R1	0.298273	0.146982	71	1
26	STX12	18.G.019_R1	0.0981225	0.168569	223	4
27	RPA2	18.G.019_R1	0.0992551	0.10965	1807	5
28	EYA3	18.G.019_R1	0.0299764	0.111111	528	10
29	PTAFR	18.G.019_R1	0.0831118	0.129338	119	1
30	SESN2	18.G.019_R1	0.0776705	0.155225	29	1
31	SNHG12	18.G.019_R1	0.0960645	0.142185	418	2
32	PUM1	18.G.019_R1	0.0413848	0.125328	3514	37
33	PTP4A2	18.G.019_R1	0.210721	0.12385	399	7
34	ZBTB8OS	18.G.019_R1	0.154233	0.120928	2402	16
35	AGO1	18.G.019_R1	0.0729195	0.121969	752	3
36	ADPRHL2	18.G.019_R1	0.0358101	0.131402	4315	4
37	THRAP3	18.G.019_R1	0.276294	0.128399	6979	25
38	LINC01137	18.G.019_R1	0.0708641	0.218182	74	1
39	AKIRIN1	18.G.019_R1	0.216067	0.118859	7480	19
40	RLF	18.G.019_R1	0.0431576	0.143028	374	6
41	ZNF684	18.G.019_R1	0.123782	0.118065	59	2
42	CTPS1	18.G.019_R1	0.100936	0.0934263	1447	9
43	SCMH1	18.G.019_R1	0.046376	0.123249	1609	22
44	PPCS	18.G.019_R1	0.188634	0.172532	197	1
45	TESK2	18.G.019_R1	0.285732	0.182153	1267	18
46	NASP	18.G.019_R1	0.0843767	0.117522	10275	27
47	GPBP1L1	18.G.019_R1	0.105059	0.138341	2460	27
48	NSUN4	18.G.019_R1	0.193939	0.156136	1790	15
49	MKNK1-AS1	18.G.019_R1	0.206868	0.166667	201	5
50	FAF1	18.G.019_R1	0.108175	0.147246	1482	28
51	EPS15	18.G.019_R1	0.0819307	0.142771	185	6
52	TUT4	18.G.019_R1	0.075538	0.12939	1704	22
53	MYSM1	18.G.019_R1	0.170722	0.10908	3503	12
54	TM2D1	18.G.019_R1	0.128665	0.153052	489	14
55	PATJ	18.G.019_R1	0.0880802	0.141798	2817	36
56	USP1	18.G.019_R1	0.105751	0.0994557	920	5
57	ALG6	18.G.019_R1	0.249613	0.150831	1933	9
58	PGM1	18.G.019_R1	0.0902596	0.189298	70	2
59	JAK1	18.G.019_R1	0.125308	0.168852	1356	30
60	PIGK	18.G.019_R1	0.130704	0.130533	441	10
61	MIGA1	18.G.019_R1	0.258303	0.159177	255	1
62	FUBP1	18.G.019_R1	0.175414	0.143652	884	6
63	PRKACB	18.G.019_R1	0.0989467	0.138046	1512	12
64	C1orf52	18.G.019_R1	0.042194	0.103028	1362	2
65	SH3GLB1	18.G.019_R1	0.169569	0.135571	1179	6
66	LRRC8C	18.G.019_R1	0.123224	0.11236	209	8
67	ZNF644	18.G.019_R1	0.0943058	0.112541	2827	30
68	BCAR3	18.G.019_R1	0.280878	0.119002	277	2
69	GCLM	18.G.019_R1	0.205229	0.112009	241	6
70	PTBP2	18.G.019_R1	0.0214358	0.128628	1283	10
71	SLC25A24	18.G.019_R1	0.242183	0.112119	115	2
72	TMEM167B	18.G.019_R1	0.102187	0.137374	181	2
73	STRIP1	18.G.019_R1	0.0342553	0.0754243	274	2
74	SLC16A1	18.G.019_R1	0.153835	0.134832	12249	5
75	LRIG2	18.G.019_R1	0.126991	0.143333	2133	15
76	TRIM33	18.G.019_R1	0.135419	0.112708	472	7
77	CSDE1	18.G.019_R1	0.082283	0.143328	3050	9
78	CD58	18.G.019_R1	0.111657	0.122449	174	4
79	WDR3	18.G.019_R1	0.134024	0.128719	76	1
80	PEX11B	18.G.019_R1	0.114359	0.196819	114	1
81	GOLPH3L	18.G.019_R1	0.120911	0.134424	2394	14
82	GABPB2	18.G.019_R1	0.123338	0.153392	68	2
83	SNX27	18.G.019_R1	0.103846	0.119253	6701	10
84	MRPL9	18.G.019_R1	0.151402	0.116229	621	4
85	TDRKH	18.G.019_R1	0.142774	0.158879	619	5
86	CHTOP	18.G.019_R1	0.0833632	0.134799	198	4
87	GATAD2B	18.G.019_R1	0.0999614	0.13771	979	14
88	CRTC2	18.G.019_R1	0.082648	0.0926217	354	1
89	HAX1	18.G.019_R1	0.216462	0.114405	390	2
90	FDPS	18.G.019_R1	0.193721	0.0930908	1334	5
91	UBQLN4	18.G.019_R1	0.235306	0.121839	334	1
92	SLC25A44	18.G.019_R1	0.18705	0.0876672	132	2
93	SMG5	18.G.019_R1	0.230964	0.103013	756	8
94	TAGLN2	18.G.019_R1	0.0849065	0.0891988	108	3
95	PIGM	18.G.019_R1	0.181528	0.130905	202	1
96	DCAF8	18.G.019_R1	0.093804	0.149206	316	4
97	NCSTN	18.G.019_R1	0.198091	0.101924	184	2
98	USF1	18.G.019_R1	0.0204702	0.0976562	477	6
99	B4GALT3	18.G.019_R1	0.0488819	0.112937	3781	3
100	NDUFS2	18.G.019_R1	0.169846	0.148726	14847	2
101	HSD17B7	18.G.019_R1	0.15152	0.105787	955	4
102	RGS5	18.G.019_R1	0.0394418	0.0512006	191	4
103	POU2F1	18.G.019_R1	0.111913	0.124134	3396	28
104	SLC19A2	18.G.019_R1	0.169531	0.139971	276	1
105	VAMP4	18.G.019_R1	0.0870193	0.144312	785	6
106	CACYBP	18.G.019_R1	0.0567235	0.110646	2606	3
107	KIAA0040	18.G.019_R1	0.152918	0.12813	1084	6
108	SMG7	18.G.019_R1	0.132023	0.123717	388	11
109	TPR	18.G.019_R1	0.248706	0.130516	1697	14
110	ZBTB41	18.G.019_R1	0.169492	0.166942	111	2
111	DDX59	18.G.019_R1	0.2581	0.166798	294	3
112	TMEM9	18.G.019_R1	0.102439	0.156498	573	2
113	TIMM17A	18.G.019_R1	0.0640817	0.105121	1557	6
114	RNPEP	18.G.019_R1	0.266178	0.143833	930	14
115	KDM5B	18.G.019_R1	0.0673577	0.141567	6391	25
116	CYB5R1	18.G.019_R1	0.2283	0.140625	598	1
117	ZBED6	18.G.019_R1	0.1131	0.148936	86	2
118	MFSD4A	18.G.019_R1	0.250613	0.219512	338	7
119	ELK4	18.G.019_R1	0.174155	0.143562	961	6
120	UTP25	18.G.019_R1	0.0839539	0.100434	333	5
121	ANGEL2	18.G.019_R1	0.147402	0.125484	977	7
122	GPATCH2	18.G.019_R1	0.0770356	0.121248	895	16
123	RAB3GAP2	18.G.019_R1	0.117904	0.1281	1754	18
124	DISP1	18.G.019_R1	0.0578378	0.106742	2353	17
125	FBXO28	18.G.019_R1	0.0350227	0.114084	3765	37
126	CNIH4	18.G.019_R1	0.114116	0.106959	669	4
127	TAF5L	18.G.019_R1	0.0737219	0.110641	110	2
128	IRF2BP2	18.G.019_R1	0.250912	0.145753	303	2
129	HEATR1	18.G.019_R1	0.0530011	0.114855	2874	20
130	DESI2	18.G.019_R1	0.0822405	0.1249	387	9
131	HNRNPU	18.G.019_R1	0.174487	0.122068	3879	3
132	CNST	18.G.019_R1	0.0179558	0.0893855	1821	32
133	AHCTF1	18.G.019_R1	0.202834	0.128942	1997	21
134	ZNF669	18.G.019_R1	0.0569633	0.128436	853	3
135	RNF144A	18.G.019_R1	0.0771204	0.142857	543	7
136	YWHAQ	18.G.019_R1	0.163134	0.12122	676	14
137	NOL10	18.G.019_R1	0.0813158	0.120293	14172	38
138	WDCP	18.G.019_R1	0.0781836	0.130457	1602	2
139	AGBL5	18.G.019_R1	0.302312	0.127623	319	4
140	BIRC6	18.G.019_R1	0.205222	0.116422	3613	27
141	STRN	18.G.019_R1	0.111615	0.102406	1050	19
142	EIF2AK2	18.G.019_R1	0.194119	0.141952	576	8
143	NDUFAF7	18.G.019_R1	0.0214599	0.126933	1144	6
144	GEMIN6	18.G.019_R1	0.217703	0.129541	4081	1
145	SOS1	18.G.019_R1	0.216618	0.143221	2768	38
146	COX7A2L	18.G.019_R1	0.141761	0.148679	18311	7
147	MTA3	18.G.019_R1	0.0246263	0.118964	1851	18
148	CAMKMT	18.G.019_R1	0.189456	0.12567	6578	77
149	SRBD1	18.G.019_R1	0.1586	0.152105	750	14
150	MCFD2	18.G.019_R1	0.0378325	0.12342	1262	7
151	TTC7A	18.G.019_R1	0.115992	0.0996979	1009	16
152	MSH2	18.G.019_R1	0.198614	0.134323	7254	15
153	PSME4	18.G.019_R1	0.132305	0.121189	2364	17
154	MTIF2	18.G.019_R1	0.166423	0.153317	901	5
155	PNPT1	18.G.019_R1	0.134192	0.117361	1478	15
156	COMMD1	18.G.019_R1	0.138502	0.112174	6973	7
157	GFPT1	18.G.019_R1	0.112175	0.148077	3548	22
158	GMCL1	18.G.019_R1	0.159227	0.139451	830	3
159	TIA1	18.G.019_R1	0.144809	0.103979	1562	7
160	MCEE	18.G.019_R1	0.162645	0.171292	665	7
161	TPRKB	18.G.019_R1	0.0490159	0.113005	5592	2
162	DGUOK	18.G.019_R1	0.0973911	0.132805	577	8
163	DGUOK-AS1	18.G.019_R1	0.156906	0.183381	21473	1
164	TET3	18.G.019_R1	0.0818814	0.106667	864	16
165	MTHFD2	18.G.019_R1	0.174986	0.121524	1453	5
166	MRPL53	18.G.019_R1	0.105787	0.134615	444	1
167	HK2	18.G.019_R1	0.0201841	0.100313	120	1
168	KCMF1	18.G.019_R1	0.130732	0.129133	2064	20
169	KANSL3	18.G.019_R1	0.0382766	0.134021	670	4
170	CNNM4	18.G.019_R1	0.159763	0.194704	539	7
171	ACTR1B	18.G.019_R1	0.2148	0.155093	4434	6
172	TMEM131	18.G.019_R1	0.186424	0.13189	1726	14
173	MITD1	18.G.019_R1	0.204381	0.151948	153	2
174	MRPL30	18.G.019_R1	0.206678	0.121185	2337	5
175	MAP4K4	18.G.019_R1	0.0454621	0.0980277	6727	52
176	NCK2	18.G.019_R1	0.0603208	0.119126	1459	27
177	LIMS1	18.G.019_R1	0.0583626	0.122691	3242	26
178	TMEM87B	18.G.019_R1	0.128882	0.171468	172	3
179	ZC3H8	18.G.019_R1	0.0420987	0.125409	82	1
180	SLC35F5	18.G.019_R1	0.306067	0.144994	252	7
181	ACTR3	18.G.019_R1	0.169594	0.112932	3588	9
182	DDX18	18.G.019_R1	0.176581	0.122592	6398	8
183	NIFK-AS1	18.G.019_R1	0.14898	0.161927	4653	18
184	HS6ST1	18.G.019_R1	0.0573554	0.103914	3229	6
185	MGAT5	18.G.019_R1	0.0660493	0.115169	2242	34
186	MMADHC	18.G.019_R1	0.0383382	0.124739	18412	3
187	RBM43	18.G.019_R1	0.0769536	0.146774	274	2
188	NMI	18.G.019_R1	0.0345102	0.0900621	489	3
189	WDSUB1	18.G.019_R1	0.125424	0.145161	101	1
190	PLEKHA3	18.G.019_R1	0.144465	0.130075	57	2
191	NUP35	18.G.019_R1	0.0554661	0.110028	707	6
192	PMS1	18.G.019_R1	0.077682	0.158485	756	8
193	C2orf88	18.G.019_R1	0.136995	0.165468	228	3
194	MFSD6	18.G.019_R1	0.216904	0.123529	135	4
195	STK17B	18.G.019_R1	0.121951	0.157434	568	12
196	C2orf69	18.G.019_R1	0.157638	0.141036	922	2
197	ALS2	18.G.019_R1	0.0941102	0.131286	986	7
198	FAM117B	18.G.019_R1	0.0847438	0.168762	2100	12
199	INO80D	18.G.019_R1	0.166717	0.129137	2120	27
200	NDUFS1	18.G.019_R1	0.113537	0.133637	4455	18
201	CREB1	18.G.019_R1	0.12905	0.10991	1106	10
202	IDH1	18.G.019_R1	0.138473	0.0910795	3468	6
203	IKZF2	18.G.019_R1	0.208619	0.174419	77	3
204	ATIC	18.G.019_R1	0.173644	0.129316	82	2
205	MREG	18.G.019_R1	0.141978	0.106141	727	10
206	PECR	18.G.019_R1	0.106739	0.139831	2036	5
207	ARPC2	18.G.019_R1	0.205696	0.114808	600	12
208	TMBIM1	18.G.019_R1	0.171073	0.21542	80	2
209	TRIP12	18.G.019_R1	0.185367	0.112583	744	10
210	SP110	18.G.019_R1	0.0738996	0.0841889	795	7
211	DGKD	18.G.019_R1	0.264999	0.163758	560	13
212	AGAP1	18.G.019_R1	0.177727	0.138598	383	1
213	LRRFIP1	18.G.019_R1	0.224781	0.12557	9398	41
214	ILKAP	18.G.019_R1	0.0479493	0.0950787	922	17
215	ASB1	18.G.019_R1	0.0695281	0.122175	1632	4
216	CAPN10-DT	18.G.019_R1	0.0862407	0.143917	252	1
217	CAPN10	18.G.019_R1	0.0685531	0.119327	1598	4
218	HDLBP	18.G.019_R1	0.266125	0.118002	9453	18
219	STK25	18.G.019_R1	0.0634336	0.125642	13188	7
220	ING5	18.G.019_R1	0.160977	0.11384	4812	29
221	ITPR1	18.G.019_R1	0.139134	0.112272	552	19
222	ARL8B	18.G.019_R1	0.248482	0.119113	1532	17
223	SETD5	18.G.019_R1	0.0253396	0.144181	4334	32
224	TADA3	18.G.019_R1	0.106684	0.125973	5466	7
225	TATDN2	18.G.019_R1	0.0174331	0.0965092	192	4
226	ATG7	18.G.019_R1	0.0809044	0.132438	2533	37
227	TAMM41	18.G.019_R1	0.22193	0.121781	601	6
228	MKRN2	18.G.019_R1	0.079656	0.143808	576	5
229	IQSEC1	18.G.019_R1	0.0903777	0.148241	1353	12
230	CHCHD4	18.G.019_R1	0.051007	0.112623	1556	1
231	NR2C2	18.G.019_R1	0.141321	0.144779	1827	19
232	MRPS25	18.G.019_R1	0.131346	0.109903	1529	2
233	COLQ	18.G.019_R1	0.110063	0.197183	25	1
234	HACL1	18.G.019_R1	0.0970534	0.110281	225	3
235	ANKRD28	18.G.019_R1	0.0389552	0.107681	583	9
236	RFTN1	18.G.019_R1	0.131349	0.117647	207	5
237	SATB1	18.G.019_R1	0.0976261	0.144072	403	10
238	RAB5A	18.G.019_R1	0.0879397	0.13698	1196	12
239	SGO1	18.G.019_R1	0.0557854	0.133293	2005	4
240	UBE2E2	18.G.019_R1	0.278475	0.159002	12222	108
241	NR1D2	18.G.019_R1	0.263031	0.150725	1529	11
242	TOP2B	18.G.019_R1	0.0866359	0.142297	761	8
243	SLC4A7	18.G.019_R1	0.242404	0.178013	3181	37
244	OSBPL10	18.G.019_R1	0.148506	0.126105	5273	28
245	ZNF860	18.G.019_R1	0.0938554	0.121951	507	3
246	CMTM8	18.G.019_R1	0.212928	0.157853	2136	23
247	CRTAP	18.G.019_R1	0.147441	0.145898	531	3
248	CLASP2	18.G.019_R1	0.0695396	0.133758	2269	23
249	ACAA1	18.G.019_R1	0.148454	0.0976348	173	1
250	CSRNP1	18.G.019_R1	0.136617	0.0906433	95	1
251	ENTPD3-AS1	18.G.019_R1	0.203398	0.174482	904	6
252	VIPR1	18.G.019_R1	0.103258	0.119048	499	4
253	ZDHHC3	18.G.019_R1	0.0966654	0.118119	560	6
254	SETD2	18.G.019_R1	0.0917122	0.112283	2351	27
255	ELP6	18.G.019_R1	0.108338	0.144159	302	2
256	SMARCC1	18.G.019_R1	0.0552916	0.125069	3278	23
257	USP4	18.G.019_R1	0.0874178	0.141414	105	3
258	DCAF1	18.G.019_R1	0.147432	0.105863	241	7
259	POC1A	18.G.019_R1	0.244952	0.125315	3828	2
260	ACTR8	18.G.019_R1	0.0729778	0.124738	618	4
261	SELENOK	18.G.019_R1	0.139119	0.131311	3496	5
262	PXK	18.G.019_R1	0.102047	0.16226	272	2
263	SLC25A26	18.G.019_R1	0.077197	0.123966	7934	26
264	ARL6IP5	18.G.019_R1	0.140248	0.154715	5892	6
265	FOXP1	18.G.019_R1	0.0992537	0.0981775	3633	62
266	LINC02018	18.G.019_R1	0.193304	0.161972	766	11
267	ZNF717	18.G.019_R1	0.212212	0.175362	618	1
268	ST3GAL6	18.G.019_R1	0.11184	0.159533	892	5
269	TOMM70	18.G.019_R1	0.116367	0.134305	1305	3
270	CBLB	18.G.019_R1	0.0338956	0.14514	2375	41
271	GSK3B	18.G.019_R1	0.276899	0.14179	1842	34
272	IQCB1	18.G.019_R1	0.174778	0.155172	2891	25
273	PDIA5	18.G.019_R1	0.126606	0.146635	135	3
274	CCDC14	18.G.019_R1	0.139943	0.131579	1762	16
275	UMPS	18.G.019_R1	0.222857	0.0929817	2154	8
276	ZNF148	18.G.019_R1	0.151757	0.130774	1753	35
277	OSBPL11	18.G.019_R1	0.107321	0.10582	2068	15
278	ALG1L	18.G.019_R1	0.116996	0.119687	640	1
279	PLXND1	18.G.019_R1	0.0395909	0.139095	280	2
280	TMCC1	18.G.019_R1	0.210121	0.140275	1352	16
281	PIK3R4	18.G.019_R1	0.0467825	0.125878	762	9
282	CEP70	18.G.019_R1	0.223911	0.19814	333	4
283	TSC22D2	18.G.019_R1	0.221401	0.11248	518	10
284	SLC33A1	18.G.019_R1	0.0900847	0.141282	272	5
285	SSR3	18.G.019_R1	0.181849	0.135794	5326	8
286	PPM1L	18.G.019_R1	0.0991215	0.159389	1002	12
287	SEC62	18.G.019_R1	0.26377	0.111762	512	5
288	PRKCI	18.G.019_R1	0.0784484	0.1488	5355	21
289	FNDC3B	18.G.019_R1	0.158848	0.126482	3880	45
290	NCEH1	18.G.019_R1	0.22749	0.109145	242	4
291	DNAJC19	18.G.019_R1	0.114206	0.126755	36	1
292	DCUN1D1	18.G.019_R1	0.218313	0.122568	67	1
293	MCCC1	18.G.019_R1	0.164515	0.105968	608	10
294	PARL	18.G.019_R1	0.0928377	0.106969	901	11
295	AP2M1	18.G.019_R1	0.0266878	0.114386	118	1
296	PSMD2	18.G.019_R1	0.0187838	0.114785	13464	2
297	FAM131A	18.G.019_R1	0.179949	0.155319	600	2
298	ETV5	18.G.019_R1	0.210875	0.161493	477	1
299	ST6GAL1	18.G.019_R1	0.150446	0.140652	11650	77
300	LPP	18.G.019_R1	0.110784	0.134498	7097	68
301	OPA1	18.G.019_R1	0.168832	0.137097	2172	17
302	TCTEX1D2	18.G.019_R1	0.104257	0.139419	186	2
303	ZNF721	18.G.019_R1	0.149178	0.143057	866	11
304	SLC49A3	18.G.019_R1	0.0440401	0.0900693	328	2
305	PCGF3	18.G.019_R1	0.139355	0.130742	3205	22
306	MAEA	18.G.019_R1	0.109467	0.108561	1464	18
307	TACC3	18.G.019_R1	0.16508	0.146039	2844	10
308	LETM1	18.G.019_R1	0.179415	0.139329	862	3
309	NSD2	18.G.019_R1	0.220889	0.141926	1548	7
310	ZFYVE28	18.G.019_R1	0.107131	0.167969	393	13
311	ADD1	18.G.019_R1	0.176037	0.136108	438	9
312	LRPAP1	18.G.019_R1	0.0804305	0.123095	11687	6
313	BLOC1S4	18.G.019_R1	0.0616028	0.118692	2141	2
314	KIAA0232	18.G.019_R1	0.171187	0.143348	1143	18
315	BOD1L1	18.G.019_R1	0.10677	0.119196	522	7
316	PACRGL	18.G.019_R1	0.228979	0.138917	549	5
317	DHX15	18.G.019_R1	0.0872114	0.118143	3638	18
318	SEL1L3	18.G.019_R1	0.0549068	0.122277	2785	17
319	RELL1	18.G.019_R1	0.133087	0.163399	1456	15
320	WDR19	18.G.019_R1	0.152967	0.122449	356	5
321	RFC1	18.G.019_R1	0.185127	0.129632	2058	12
322	UGDH	18.G.019_R1	0.194489	0.124027	4245	4
323	ATP8A1	18.G.019_R1	0.139901	0.144156	680	13
324	FRYL	18.G.019_R1	0.184118	0.130511	703	16
325	SRP72	18.G.019_R1	0.138182	0.134412	10471	10
326	USO1	18.G.019_R1	0.137399	0.125785	10928	21
327	SPP1	18.G.019_R1	0.00669922	0.0630962	4274	2
328	PPM1K	18.G.019_R1	0.053021	0.150031	254	1
329	GPRIN3	18.G.019_R1	0.230895	0.126984	27	1
330	PDLIM5	18.G.019_R1	0.0925282	0.103118	1657	13
331	TSPAN5	18.G.019_R1	0.262576	0.137542	800	8
332	EIF4E	18.G.019_R1	0.161998	0.118399	1887	16
333	LAMTOR3	18.G.019_R1	0.179276	0.127776	125	3
334	MANBA	18.G.019_R1	0.274774	0.141221	3520	15
335	UBE2D3	18.G.019_R1	0.0702918	0.131863	2962	19
336	SNHG8	18.G.019_R1	0.188843	0.154442	8781	1
337	SEC24D	18.G.019_R1	0.171604	0.105769	766	7
338	EXOSC9	18.G.019_R1	0.0976625	0.111054	76	2
339	C4orf33	18.G.019_R1	0.234969	0.126819	330	4
340	SMARCA5	18.G.019_R1	0.0838194	0.140074	2360	12
341	LRBA	18.G.019_R1	0.146921	0.136221	5405	72
342	GATB	18.G.019_R1	0.121862	0.125483	1419	2
343	TMEM131L	18.G.019_R1	0.153255	0.106295	2081	27
344	RNF175	18.G.019_R1	0.132776	0.150238	1615	3
345	GALNT7	18.G.019_R1	0.196145	0.118173	160	2
346	IRF2	18.G.019_R1	0.12138	0.125604	669	14
347	CFAP97	18.G.019_R1	0.093994	0.17716	3298	6
348	SNX25	18.G.019_R1	0.108869	0.138829	1551	37
349	LRP2BP	18.G.019_R1	0.196192	0.168421	474	6
350	DAP	18.G.019_R1	0.187068	0.15285	2064	9
351	BASP1	18.G.019_R1	0.0204263	0.112214	1796	21
352	DROSHA	18.G.019_R1	0.12527	0.126613	2068	22
353	CPLANE1	18.G.019_R1	0.18754	0.116057	141	5
354	OXCT1	18.G.019_R1	0.150452	0.110122	236	1
355	PELO	18.G.019_R1	0.100747	0.130794	2014	2
356	MTREX	18.G.019_R1	0.168825	0.129584	1163	11
357	PLPP1	18.G.019_R1	0.0481022	0.095981	3267	26
358	SETD9	18.G.019_R1	0.086483	0.132539	160	1
359	ZSWIM6	18.G.019_R1	0.176284	0.131746	1252	16
360	PPWD1	18.G.019_R1	0.0915767	0.118095	717	11
361	TRAPPC13	18.G.019_R1	0.23266	0.1373	475	9
362	TNPO1	18.G.019_R1	0.0926168	0.12074	1468	17
363	GFM2	18.G.019_R1	0.184604	0.15403	645	9
364	IQGAP2	18.G.019_R1	0.160184	0.166548	5930	57
365	TBCA	18.G.019_R1	0.100336	0.100506	5178	18
366	TENT2	18.G.019_R1	0.1189	0.139033	990	15
367	RASGRF2	18.G.019_R1	0.0295733	0.061354	3197	33
368	ATG10	18.G.019_R1	0.19245	0.161686	2463	6
369	RPS23	18.G.019_R1	0.205388	0.137049	3206	5
370	ARRDC3	18.G.019_R1	0.0922019	0.193299	30	1
371	TTC37	18.G.019_R1	0.109893	0.131003	7112	16
372	EFNA5	18.G.019_R1	0.144905	0.118999	490	2
373	EPB41L4A-AS1	18.G.019_R1	0.0711053	0.119702	247	1
374	DCP2	18.G.019_R1	0.172338	0.159106	2295	19
375	TRIM36	18.G.019_R1	0.108826	0.115442	208	2
376	COMMD10	18.G.019_R1	0.226122	0.138912	4405	67
377	SEMA6A-AS1	18.G.019_R1	0.127882	0.175676	680	2
378	DMXL1	18.G.019_R1	0.134338	0.116422	715	10
379	SRFBP1	18.G.019_R1	0.195581	0.138817	1612	11
380	PHAX	18.G.019_R1	0.109778	0.119194	3534	4
381	PRRC1	18.G.019_R1	0.22217	0.140346	2458	6
382	CDC42SE2	18.G.019_R1	0.0394582	0.135014	457	10
383	RAPGEF6	18.G.019_R1	0.0734673	0.137795	1032	21
384	RAD50	18.G.019_R1	0.286088	0.144246	153	1
385	LEAP2	18.G.019_R1	0.0718107	0.130435	426	3
386	ZCCHC10	18.G.019_R1	0.0240043	0.10851	761	11
387	TCF7	18.G.019_R1	0.110216	0.10119	334	2
388	HSPA9	18.G.019_R1	0.160805	0.104495	3407	9
389	PAIP2	18.G.019_R1	0.0432282	0.127122	491	8
390	WDR55	18.G.019_R1	0.259143	0.136902	592	2
391	TAF7	18.G.019_R1	0.177707	0.127555	8237	5
392	ARHGAP26	18.G.019_R1	0.0404289	0.145968	3015	58
393	NR3C1	18.G.019_R1	0.135208	0.0516899	212	3
394	RBM27	18.G.019_R1	0.105386	0.127234	1370	22
395	TCERG1	18.G.019_R1	0.209933	0.135757	1148	14
396	PCYOX1L	18.G.019_R1	0.207631	0.200199	499	1
397	TCOF1	18.G.019_R1	0.0846229	0.103255	827	5
398	ANXA6	18.G.019_R1	0.0900854	0.136671	560	10
399	CCDC69	18.G.019_R1	0.106795	0.123596	55	1
400	LARP1	18.G.019_R1	0.0781929	0.130086	1159	10
401	THG1L	18.G.019_R1	0.0695068	0.137931	2438	7
402	RNF145	18.G.019_R1	0.230053	0.130598	288	6
403	RARS	18.G.019_R1	0.150527	0.122835	7822	33
404	UBTD2	18.G.019_R1	0.103803	0.123661	6227	43
405	RPL26L1	18.G.019_R1	0.0998315	0.128257	4870	1
406	ATP6V0E1	18.G.019_R1	0.213888	0.0781793	11035	9
407	LMAN2	18.G.019_R1	0.103009	0.119157	1199	1
408	DOK3	18.G.019_R1	0.0803535	0.0378151	291	3
409	FAM193B	18.G.019_R1	0.137594	0.0993789	1269	10
410	PHYKPL	18.G.019_R1	0.0767677	0.148734	1011	14
411	CLK4	18.G.019_R1	0.0388018	0.0897833	20	1
412	TBC1D9B	18.G.019_R1	0.0487771	0.129229	1258	6
413	EXOC2	18.G.019_R1	0.0541033	0.117941	3264	41
414	WRNIP1	18.G.019_R1	0.102885	0.108915	911	6
415	NQO2	18.G.019_R1	0.087782	0.1232	5137	20
416	SLC22A23	18.G.019_R1	0.103051	0.120057	1690	12
417	CDYL	18.G.019_R1	0.0563967	0.15712	4380	23
418	FARS2	18.G.019_R1	0.155502	0.081158	2827	32
419	SNRNP48	18.G.019_R1	0.147488	0.177105	500	3
420	MCUR1	18.G.019_R1	0.064358	0.119822	6929	7
421	ATXN1	18.G.019_R1	0.145471	0.127907	99	3
422	KIF13A	18.G.019_R1	0.107281	0.106824	1329	12
423	DEK	18.G.019_R1	0.132303	0.126049	27087	6
424	E2F3	18.G.019_R1	0.102989	0.11903	1382	15
425	CDKAL1	18.G.019_R1	0.13846	0.15653	4527	82
426	CARMIL1	18.G.019_R1	0.128367	0.140446	1854	16
427	BTN2A1	18.G.019_R1	0.0655856	0.11435	121	3
428	ZSCAN26	18.G.019_R1	0.0769568	0.150313	130	4
429	NUDT3	18.G.019_R1	0.15503	0.13761	3005	11
430	RPS10	18.G.019_R1	0.11803	0.134512	106513	1
431	BRPF3	18.G.019_R1	0.14476	0.095901	175	3
432	CMTR1	18.G.019_R1	0.050846	0.129305	66	1
433	UBR2	18.G.019_R1	0.0985388	0.132447	1264	19
434	SLC35B2	18.G.019_R1	0.090498	0.110224	3168	2
435	MCM3	18.G.019_R1	0.0844545	0.103189	559	4
436	LMBRD1	18.G.019_R1	0.0569598	0.141814	455	14
437	CD109	18.G.019_R1	0.140389	0.137143	188	3
438	BCKDHB	18.G.019_R1	0.0965877	0.150357	7076	29
439	UBE3D	18.G.019_R1	0.218196	0.134737	1985	15
440	CYB5R4	18.G.019_R1	0.109223	0.135821	172	5
441	MDN1	18.G.019_R1	0.218997	0.12341	4600	11
442	CASP8AP2	18.G.019_R1	0.204021	0.127225	962	5
443	CCNC	18.G.019_R1	0.161416	0.126254	849	13
444	ASCC3	18.G.019_R1	0.161229	0.169463	4039	44
445	OSTM1	18.G.019_R1	0.20581	0.113163	831	15
446	CD164	18.G.019_R1	0.132048	0.142979	1319	10
447	CDK19	18.G.019_R1	0.275176	0.152107	2912	33
448	AMD1	18.G.019_R1	0.17493	0.098155	3597	8
449	FYN	18.G.019_R1	0.193119	0.127258	916	15
450	TUBE1	18.G.019_R1	0.0874195	0.127694	83	1
451	HDAC2	18.G.019_R1	0.0232545	0.131472	12479	7
452	NUS1	18.G.019_R1	0.111515	0.132358	584	7
453	MAN1A1	18.G.019_R1	0.0563923	0.128931	257	9
454	SERINC1	18.G.019_R1	0.0779881	0.124367	464	6
455	HBS1L	18.G.019_R1	0.0532163	0.137869	2221	14
456	PEX7	18.G.019_R1	0.227402	0.162304	587	1
457	HEBP2	18.G.019_R1	0.0308943	0.107659	8087	5
458	UTRN	18.G.019_R1	0.111239	0.162606	3439	51
459	MTHFD1L	18.G.019_R1	0.0915036	0.115363	10223	32
460	ZBTB2	18.G.019_R1	0.0895431	0.0738151	331	4
461	SCAF8	18.G.019_R1	0.0532066	0.124814	756	14
462	TFB1M	18.G.019_R1	0.238516	0.143641	1732	8
463	ARID1B	18.G.019_R1	0.0692355	0.0954822	8431	78
464	ZDHHC14	18.G.019_R1	0.11493	0.166808	637	17
465	TULP4	18.G.019_R1	0.154652	0.135607	4231	62
466	MAP3K4	18.G.019_R1	0.126184	0.131265	2145	15
467	QKI	18.G.019_R1	0.0680689	0.136878	1254	17
468	MPC1	18.G.019_R1	0.0514383	0.0975169	1024	6
469	RNASET2	18.G.019_R1	0.277364	0.198753	3956	6
470	AFDN	18.G.019_R1	0.179687	0.118638	589	5
471	PSMB1	18.G.019_R1	0.142625	0.128776	597	4
472	SUN1	18.G.019_R1	0.108588	0.155949	2464	22
473	COX19	18.G.019_R1	0.0803186	0.137335	834	8
474	INTS1	18.G.019_R1	0.103065	0.0981638	7586	8
475	PSMG3	18.G.019_R1	0.0355128	0.119814	45	1
476	MRM2	18.G.019_R1	0.111275	0.125648	2280	3
477	CARD11	18.G.019_R1	0.0978022	0.124588	1302	32
478	RNF216	18.G.019_R1	0.119915	0.156413	893	18
479	EIF2AK1	18.G.019_R1	0.186564	0.150116	1780	5
480	USP42	18.G.019_R1	0.115494	0.130098	1324	10
481	DAGLB	18.G.019_R1	0.135215	0.100613	435	8
482	C1GALT1	18.G.019_R1	0.0612745	0.148694	6220	42
483	MIOS	18.G.019_R1	0.108038	0.139004	2607	11
484	GLCCI1	18.G.019_R1	0.213787	0.138286	5069	53
485	PHF14	18.G.019_R1	0.140127	0.126689	2728	31
486	TMEM106B	18.G.019_R1	0.179188	0.182598	1986	18
487	ARL4A	18.G.019_R1	0.117221	0.111727	2227	6
488	BZW2	18.G.019_R1	0.154153	0.137841	1059	9
489	TWISTNB	18.G.019_R1	0.152726	0.129164	1435	2
490	TOMM7	18.G.019_R1	0.21226	0.120519	11822	2
491	OSBPL3	18.G.019_R1	0.22858	0.171233	351	9
492	HNRNPA2B1	18.G.019_R1	0.141024	0.111313	704	10
493	HIBADH	18.G.019_R1	0.108865	0.166363	3572	20
494	JAZF1	18.G.019_R1	0.0752322	0.0848656	1946	35
495	GGCT	18.G.019_R1	0.0340765	0.116924	7242	5
496	AVL9	18.G.019_R1	0.173588	0.135952	2114	34
497	NT5C3A	18.G.019_R1	0.148088	0.126798	2828	31
498	DPY19L1	18.G.019_R1	0.270083	0.144431	1441	8
499	STARD3NL	18.G.019_R1	0.150387	0.130313	3157	5
500	CDK13	18.G.019_R1	0.0458282	0.123149	2059	32
501	PSMA2	18.G.019_R1	0.237451	0.123769	2628	3
502	COA1	18.G.019_R1	0.202294	0.138968	22413	32
503	URGCP	18.G.019_R1	0.0632595	0.125379	119	3
504	H2AFV	18.G.019_R1	0.303716	0.14055	2801	12
505	PURB	18.G.019_R1	0.198187	0.155236	473	2
506	VOPP1	18.G.019_R1	0.0383065	0.105233	10070	34
507	NIPSNAP2	18.G.019_R1	0.320799	0.19375	572	6
508	ZNF138	18.G.019_R1	0.0979281	0.147135	3431	27
509	GUSB	18.G.019_R1	0.0521976	0.147226	3362	7
510	CRCP	18.G.019_R1	0.0713302	0.115578	3209	24
511	TPST1	18.G.019_R1	0.178126	0.161885	207	2
512	RABGEF1	18.G.019_R1	0.146593	0.14382	6006	52
513	TMEM248	18.G.019_R1	0.106643	0.124299	4092	18
514	AUTS2	18.G.019_R1	0.0618064	0.0947861	9768	68
515	ABHD11	18.G.019_R1	0.20769	0.175353	1911	3
516	RFC2	18.G.019_R1	0.0133852	0.112355	1795	3
517	GTF2IRD1	18.G.019_R1	0.108191	0.128663	337	1
518	CASTOR2	18.G.019_R1	0.187386	0.142857	578	5
519	RCC1L	18.G.019_R1	0.0839124	0.122166	4319	5
520	YWHAG	18.G.019_R1	0.163822	0.117242	597	10
521	PHTF2	18.G.019_R1	0.135679	0.158603	666	13
522	GTPBP10	18.G.019_R1	0.113646	0.158244	640	7
523	CDK14	18.G.019_R1	0.171619	0.157391	3749	50
524	TFPI2	18.G.019_R1	0.115398	0.094878	1867	6
525	SMURF1	18.G.019_R1	0.0169768	0.124251	1496	14
526	AP4M1	18.G.019_R1	0.0806869	0.112605	448	2
527	SPDYE3	18.G.019_R1	0.194941	0.0625	252	1
528	GIGYF1	18.G.019_R1	0.0426619	0.116061	1314	4
529	SLC12A9	18.G.019_R1	0.0814466	0.109979	31	1
530	TRIP6	18.G.019_R1	0.0966761	0.105342	1109	1
531	SRRT	18.G.019_R1	0.0642998	0.0876027	5982	3
532	CLDN15	18.G.019_R1	0.0652981	0.172813	92	2
533	DNAJC2	18.G.019_R1	0.0825952	0.0978971	377	8
534	ATXN7L1	18.G.019_R1	0.130692	0.140313	5569	40
535	IMMP2L	18.G.019_R1	0.199966	0.162031	4215	59
536	ZNF277	18.G.019_R1	0.100998	0.150739	789	13
537	TES	18.G.019_R1	0.125474	0.153315	3608	12
538	SND1	18.G.019_R1	0.0973238	0.142323	4201	24
539	RBM28	18.G.019_R1	0.0196375	0.115145	1754	13
540	TSPAN33	18.G.019_R1	0.195733	0.147296	1039	5
541	AHCYL2	18.G.019_R1	0.14744	0.172769	2657	33
542	ZC3HC1	18.G.019_R1	0.284794	0.125196	2530	8
543	MEST	18.G.019_R1	0.174391	0.106006	1046	2
544	MKLN1	18.G.019_R1	0.254613	0.144524	735	9
545	CNOT4	18.G.019_R1	0.0157543	0.142765	765	11
546	ZC3HAV1	18.G.019_R1	0.0619513	0.114194	4431	21
547	ZNF786	18.G.019_R1	0.0998655	0.12967	412	6
548	LRRC61	18.G.019_R1	0.0610551	0.0950372	2306	2
549	CDK5	18.G.019_R1	0.156601	0.122513	600	1
550	NCAPG2	18.G.019_R1	0.165178	0.152218	1454	1
551	LINC00685	18.G.019_R1	0.275931	0.123515	200	2
552	DHRSX	18.G.019_R1	0.0669063	0.101354	8923	91
553	GPM6B	18.G.019_R1	0.161605	0.0874409	2011	1
554	AP1S2	18.G.019_R1	0.0337153	0.0859803	811	3
555	ZNF674	18.G.019_R1	0.177766	0.130435	76	1
556	CHST7	18.G.019_R1	0.0811977	0.13487	531	3
557	FTSJ1	18.G.019_R1	0.15314	0.123806	36	1
558	HDAC6	18.G.019_R1	0.14526	0.132622	159	3
559	FAM156A	18.G.019_R1	0.408208	0.214286	51	1
560	KLF8	18.G.019_R1	0.0533277	0.134981	296	6
561	PDZD11	18.G.019_R1	0.0406085	0.110761	935	2
562	JPX	18.G.019_R1	0.153658	0.111046	863	5
563	ATRX	18.G.019_R1	0.191331	0.135806	1253	13
564	ALG13	18.G.019_R1	0.0626736	0.0860092	195	2
565	BCORL1	18.G.019_R1	0.247459	0.137821	30	1
566	SLC9A6	18.G.019_R1	0.0665991	0.114123	25	1
567	G6PD	18.G.019_R1	0.164704	0.121749	3537	1
568	FUNDC2	18.G.019_R1	0.272683	0.138012	41	1
569	MCPH1	18.G.019_R1	0.122718	0.14057	827	18
570	MFHAS1	18.G.019_R1	0.0736903	0.116288	8504	28
571	MSRA	18.G.019_R1	0.0621774	0.142209	1619	22
572	XKR6	18.G.019_R1	0.0733595	0.151741	806	4
573	LONRF1	18.G.019_R1	0.0648047	0.142465	1056	7
574	ZDHHC2	18.G.019_R1	0.116499	0.140887	706	13
575	PCM1	18.G.019_R1	0.100225	0.119913	4075	40
576	SLC25A37	18.G.019_R1	0.17622	0.163069	2168	22
577	KCTD9	18.G.019_R1	0.104054	0.133621	632	2
578	HMBOX1	18.G.019_R1	0.306665	0.149089	1114	15
579	RAB11FIP1	18.G.019_R1	0.151004	0.124158	869	6
580	EIF4EBP1	18.G.019_R1	0.139474	0.100228	17740	1
581	IKBKB	18.G.019_R1	0.0300112	0.136035	132	4
582	VDAC3	18.G.019_R1	0.120672	0.118884	493	2
583	POMK	18.G.019_R1	0.189992	0.161702	105	2
584	UBE2V2	18.G.019_R1	0.16058	0.137088	243	5
585	TGS1	18.G.019_R1	0.0468867	0.1133	3087	8
586	TOX	18.G.019_R1	0.177252	0.14006	2062	32
587	RRS1	18.G.019_R1	0.032912	0.0983916	1199	3
588	NCOA2	18.G.019_R1	0.0666707	0.0937997	1037	20
589	RPL7	18.G.019_R1	0.175859	0.12833	446	3
590	STAU2	18.G.019_R1	0.221405	0.192907	3419	57
591	UBE2W	18.G.019_R1	0.109206	0.144416	1449	12
592	ELOC	18.G.019_R1	0.14619	0.118434	880	10
593	GDAP1	18.G.019_R1	0.0893709	0.0837277	1270	12
594	RMDN1	18.G.019_R1	0.105689	0.158579	1044	6
595	NBN	18.G.019_R1	0.149835	0.103627	1207	8
596	FAM92A	18.G.019_R1	0.216057	0.130754	139	1
597	DPY19L4	18.G.019_R1	0.154083	0.106383	103	3
598	MTERF3	18.G.019_R1	0.129247	0.134631	108	2
599	RIDA	18.G.019_R1	0.11947	0.123978	372	1
600	VPS13B	18.G.019_R1	0.122981	0.170515	1550	39
601	YWHAZ	18.G.019_R1	0.160927	0.128819	620	7
602	AZIN1	18.G.019_R1	0.0367181	0.104635	7628	13
603	SLC25A32	18.G.019_R1	0.143197	0.114771	153	4
604	DCAF13	18.G.019_R1	0.13286	0.12944	610	3
605	EMC2	18.G.019_R1	0.164	0.162052	142	1
606	RAD21	18.G.019_R1	0.0871559	0.137909	21222	11
607	EXT1	18.G.019_R1	0.103994	0.116518	9454	48
608	SNTB1	18.G.019_R1	0.128985	0.0923237	1078	27
609	ZHX2	18.G.019_R1	0.194674	0.153912	1693	20
610	TATDN1	18.G.019_R1	0.2165	0.139653	1137	10
611	PVT1	18.G.019_R1	0.12935	0.155508	26726	98
612	FAM49B	18.G.019_R1	0.153286	0.125528	1715	17
613	EFR3A	18.G.019_R1	0.156592	0.0870322	2167	25
614	KCNQ3	18.G.019_R1	0.10674	0.0896552	268	3
615	TRAPPC9	18.G.019_R1	0.191734	0.143678	879	19
616	MROH1	18.G.019_R1	0.0615924	0.128378	717	12
617	FBXL6	18.G.019_R1	0.0339111	0.10901	2602	1
618	ZNF16	18.G.019_R1	0.255189	0.143206	310	4
619	KANK1	18.G.019_R1	0.122584	0.117994	2085	16
620	CDC37L1	18.G.019_R1	0.0782996	0.11727	2824	9
621	RANBP6	18.G.019_R1	0.222299	0.15042	486	3
622	KDM4C	18.G.019_R1	0.224131	0.165899	3320	59
623	DENND4C	18.G.019_R1	0.185481	0.140794	1858	27
624	FOCAD	18.G.019_R1	0.201902	0.126046	2869	26
625	C9orf72	18.G.019_R1	0.159459	0.164496	1070	9
626	BAG1	18.G.019_R1	0.095204	0.0759083	3559	3
627	NFX1	18.G.019_R1	0.124706	0.12927	1118	17
628	NOL6	18.G.019_R1	0.0449991	0.101465	1348	2
629	UBAP2	18.G.019_R1	0.0853201	0.110716	4009	18
630	FAM219A	18.G.019_R1	0.0346533	0.118881	66	2
631	GBA2	18.G.019_R1	0.202032	0.142891	222	1
632	EXOSC3	18.G.019_R1	0.0528302	0.116443	5643	3
633	SMC5	18.G.019_R1	0.0896825	0.131275	982	9
634	ANXA1	18.G.019_R1	0.0818707	0.0192705	51	2
635	NMRK1	18.G.019_R1	0.230018	0.212397	2099	6
636	VPS13A	18.G.019_R1	0.0940219	0.130887	1107	8
637	GNAQ	18.G.019_R1	0.0700401	0.126371	3508	35
638	CEP78	18.G.019_R1	0.214509	0.118628	921	5
639	GKAP1	18.G.019_R1	0.189587	0.182277	401	5
640	HNRNPK	18.G.019_R1	0.0287715	0.11475	1324	6
641	RMI1	18.G.019_R1	0.121673	0.120506	166	1
642	ISCA1	18.G.019_R1	0.0586189	0.112708	1038	4
643	DAPK1	18.G.019_R1	0.170971	0.111526	4724	13
644	PHF2	18.G.019_R1	0.264072	0.149584	357	7
645	PTPDC1	18.G.019_R1	0.307379	0.161168	455	1
646	FBP1	18.G.019_R1	0.153294	0.290141	183	1
647	ERCC6L2	18.G.019_R1	0.10758	0.139264	1115	19
648	ZNF510	18.G.019_R1	0.287554	0.144242	589	5
649	RNF20	18.G.019_R1	0.307455	0.12428	439	6
650	RAD23B	18.G.019_R1	0.311034	0.134048	2109	14
651	CTNNAL1	18.G.019_R1	0.0677298	0.126225	7036	2
652	PTGR1	18.G.019_R1	0.193595	0.212384	956	7
653	UGCG	18.G.019_R1	0.0995145	0.141832	705	10
654	KIAA1958	18.G.019_R1	0.0477953	0.14415	1208	6
655	PRPF4	18.G.019_R1	0.254538	0.114332	2711	5
656	PSMB7	18.G.019_R1	0.026761	0.122848	604	10
657	MAPKAP1	18.G.019_R1	0.267066	0.144241	3268	21
658	ZNF79	18.G.019_R1	0.101674	0.202952	172	3
659	SLC25A25	18.G.019_R1	0.123319	0.119091	909	8
660	SLC25A25-AS1	18.G.019_R1	0.123138	0.141066	223	2
661	PTGES2	18.G.019_R1	0.137384	0.11661	382	3
662	GOLGA2	18.G.019_R1	0.131956	0.179425	74	1
663	SPTAN1	18.G.019_R1	0.0494121	0.125904	54	1
664	ZER1	18.G.019_R1	0.100196	0.100998	468	10
665	USP20	18.G.019_R1	0.12948	0.154964	698	14
666	POMT1	18.G.019_R1	0.0842965	0.12287	2237	9
667	MED27	18.G.019_R1	0.0503441	0.11068	2123	13
668	DDX31	18.G.019_R1	0.140416	0.114743	691	6
669	TSC1	18.G.019_R1	0.0701166	0.12855	309	7
670	GTF3C5	18.G.019_R1	0.040739	0.118294	3062	4
671	SURF4	18.G.019_R1	0.0385315	0.128152	1229	5
672	BRD3	18.G.019_R1	0.151572	0.132349	4991	5
673	PPP1R26	18.G.019_R1	0.0699634	0.130735	1036	1
674	UBAC1	18.G.019_R1	0.0975065	0.113112	2881	5
675	NOTCH1	18.G.019_R1	0.2854	0.157057	1906	6
676	EXD3	18.G.019_R1	0.364364	0.235379	473	6
677	NOXA1	18.G.019_R1	0.268304	0.289474	79	3
678	PNPLA2	18.G.019_R1	0.0943311	0.121386	2113	5
679	CTSD	18.G.019_R1	0.0705661	0.126031	10124	2
680	TSSC4	18.G.019_R1	0.075629	0.121513	349	1
681	TRIM21	18.G.019_R1	0.0867249	0.124431	217	2
682	TAF10	18.G.019_R1	0.122671	0.152127	16502	3
683	CTR9	18.G.019_R1	0.104345	0.138845	1515	10
684	USP47	18.G.019_R1	0.0634103	0.120454	1049	19
685	BTBD10	18.G.019_R1	0.0866555	0.129021	2907	9
686	FAR1	18.G.019_R1	0.210647	0.124449	436	4
687	HPS5	18.G.019_R1	0.141427	0.125347	737	11
688	LDHA	18.G.019_R1	0.15804	0.195403	3394	10
689	HTATIP2	18.G.019_R1	0.175374	0.144818	6479	3
690	SVIP	18.G.019_R1	0.158433	0.133709	72	2
691	ARL14EP	18.G.019_R1	0.171773	0.133135	563	5
692	ELP4	18.G.019_R1	0.0986292	0.153846	635	14
693	CSTF3	18.G.019_R1	0.150951	0.131218	2001	7
694	API5	18.G.019_R1	0.112415	0.126144	1233	7
695	ATG13	18.G.019_R1	0.081028	0.130003	59	2
696	MADD	18.G.019_R1	0.206166	0.133661	1006	3
697	CELF1	18.G.019_R1	0.0701158	0.140533	6057	31
698	NUP160	18.G.019_R1	0.129229	0.10706	3161	18
699	SLC43A3	18.G.019_R1	0.205148	0.0781528	53	1
700	CLP1	18.G.019_R1	0.0914916	0.0962121	57	1
701	ZDHHC5	18.G.019_R1	0.20145	0.1334	171	5
702	TMEM216	18.G.019_R1	0.148876	0.139663	109	1
703	HNRNPUL2	18.G.019_R1	0.130928	0.131924	122	1
704	TTC9C	18.G.019_R1	0.222169	0.161223	147	3
705	SPINDOC	18.G.019_R1	0.200176	0.119436	2347	5
706	MARK2	18.G.019_R1	0.0983118	0.12154	2418	9
707	COX8A	18.G.019_R1	0.120522	0.122099	88	1
708	OTUB1	18.G.019_R1	0.123966	0.109411	5194	1
709	PPP1R14B	18.G.019_R1	0.121452	0.113042	69533	1
710	ESRRA	18.G.019_R1	0.0494224	0.133368	2069	2
711	EHD1	18.G.019_R1	0.110996	0.108406	666	4
712	ZFPL1	18.G.019_R1	0.169324	0.15253	37	1
713	DPF2	18.G.019_R1	0.0765742	0.134783	1210	4
714	MAP3K11	18.G.019_R1	0.0990044	0.116935	850	4
715	KAT5	18.G.019_R1	0.0349226	0.114104	284	4
716	PACS1	18.G.019_R1	0.0247849	0.110419	2861	40
717	YIF1A	18.G.019_R1	0.074455	0.133337	310	1
718	KDM2A	18.G.019_R1	0.0370626	0.129162	1101	21
719	NDUFV1	18.G.019_R1	0.0437803	0.130617	47	2
720	KMT5B	18.G.019_R1	0.053613	0.142782	1587	15
721	TPCN2	18.G.019_R1	0.112859	0.094522	420	4
722	FCHSD2	18.G.019_R1	0.176859	0.190608	210	8
723	RAB6A	18.G.019_R1	0.21454	0.122849	2252	25
724	COA4	18.G.019_R1	0.164929	0.114158	899	2
725	PGM2L1	18.G.019_R1	0.0903686	0.107534	3910	13
726	POLD3	18.G.019_R1	0.0179653	0.0904423	1261	4
727	NEU3	18.G.019_R1	0.0286413	0.124339	849	4
728	RPS3	18.G.019_R1	0.0796003	0.131268	123967	6
729	EMSY	18.G.019_R1	0.155056	0.118468	1004	13
730	PAK1	18.G.019_R1	0.0667181	0.126081	1093	6
731	RSF1	18.G.019_R1	0.140389	0.13217	3356	36
732	INTS4	18.G.019_R1	0.0683785	0.132986	121	5
733	PRCP	18.G.019_R1	0.0327727	0.143971	756	1
734	CWC15	18.G.019_R1	0.0468015	0.115026	1814	2
735	ENDOD1	18.G.019_R1	0.187681	0.204819	30	1
736	MAML2	18.G.019_R1	0.0275705	0.075	4218	59
737	PDGFD	18.G.019_R1	0.111179	0.119843	346	8
738	CWF19L2	18.G.019_R1	0.0976517	0.163996	3569	20
739	RDX	18.G.019_R1	0.143086	0.124511	4409	8
740	C11orf1	18.G.019_R1	0.13409	0.162031	3340	1
741	DIXDC1	18.G.019_R1	0.226629	0.13343	508	2
742	NKAPD1	18.G.019_R1	0.0786523	0.126613	356	3
743	ZPR1	18.G.019_R1	0.150293	0.108817	227	1
744	SIK3	18.G.019_R1	0.242773	0.0869104	8596	109
745	SIDT2	18.G.019_R1	0.178279	0.173031	468	7
746	KMT2A	18.G.019_R1	0.172567	0.130505	618	11
747	DDX6	18.G.019_R1	0.201348	0.153859	11130	38
748	BCL9L	18.G.019_R1	0.0885809	0.112535	238	3
749	DPAGT1	18.G.019_R1	0.186569	0.1378	2757	2
750	HINFP	18.G.019_R1	0.163044	0.124577	1581	11
751	HSPA8	18.G.019_R1	0.165131	0.116073	6353	11
752	FEZ1	18.G.019_R1	0.0653198	0.113956	761	1
753	ARHGAP32	18.G.019_R1	0.162964	0.161822	105	2
754	NFRKB	18.G.019_R1	0.200821	0.117621	1507	3
755	APLP2	18.G.019_R1	0.142124	0.141393	824	7
756	ASB13	18.G.019_R1	0.145754	0.165106	4448	8
757	ANKRD16	18.G.019_R1	0.202963	0.127163	594	2
758	RBM17	18.G.019_R1	0.0403709	0.114572	1607	9
759	SFMBT2	18.G.019_R1	0.0538638	0.140625	358	9
760	TAF3	18.G.019_R1	0.0949003	0.115261	2395	28
761	CELF2	18.G.019_R1	0.0352784	0.101318	827	15
762	DHTKD1	18.G.019_R1	0.0981544	0.176558	2422	12
763	SEC61A2	18.G.019_R1	0.127799	0.135612	187	6
764	CDC123	18.G.019_R1	0.150464	0.115762	53058	19
765	CCDC3	18.G.019_R1	0.119299	0.135135	78	2
766	FRMD4A	18.G.019_R1	0.163793	0.104402	736	10
767	PTER	18.G.019_R1	0.0923572	0.157434	326	8
768	C1QL3	18.G.019_R1	0.103004	0.208333	35	1
769	TRDMT1	18.G.019_R1	0.168328	0.0985145	24	1
770	VIM	18.G.019_R1	0.0728444	0.0413713	13010	2
771	MLLT10	18.G.019_R1	0.205245	0.124151	869	11
772	PIP4K2A	18.G.019_R1	0.0603311	0.118952	2031	31
773	ABI1	18.G.019_R1	0.142319	0.118565	1011	27
774	ANKRD26	18.G.019_R1	0.235513	0.139547	1044	16
775	ZEB1	18.G.019_R1	0.12295	0.0540541	20	1
776	ARHGAP12	18.G.019_R1	0.06124	0.125583	925	13
777	CCNY	18.G.019_R1	0.0764967	0.127741	1288	17
778	ZNF239	18.G.019_R1	0.19389	0.101639	511	1
779	ANK3	18.G.019_R1	0.150608	0.1455	4396	73
780	JMJD1C	18.G.019_R1	0.162652	0.136664	11214	118
781	SAR1A	18.G.019_R1	0.128413	0.12044	4712	8
782	EIF4EBP2	18.G.019_R1	0.127798	0.129335	4826	5
783	ADAMTS14	18.G.019_R1	0.128352	0.189189	28	1
784	PSAP	18.G.019_R1	0.0668483	0.148945	8312	7
785	NUDT13	18.G.019_R1	0.169316	0.179348	417	10
786	ZSWIM8	18.G.019_R1	0.0802982	0.126254	84	1
787	VCL	18.G.019_R1	0.0882273	0.122007	9368	4
788	RPS24	18.G.019_R1	0.0577341	0.131144	201	2
789	ANXA11	18.G.019_R1	0.0697108	0.113005	754	11
790	CCSER2	18.G.019_R1	0.142411	0.150109	1901	32
791	WAPL	18.G.019_R1	0.134029	0.12906	1319	21
792	BMPR1A	18.G.019_R1	0.116722	0.116963	6043	25
793	ADIRF	18.G.019_R1	0.139514	0.123077	98	1
794	IFIT3	18.G.019_R1	0.0356181	0.0635593	91	1
795	ENTPD1-AS1	18.G.019_R1	0.238729	0.121805	1364	17
796	ARHGAP19	18.G.019_R1	0.265702	0.162887	358	2
797	MMS19	18.G.019_R1	0.207367	0.14042	627	8
798	ENTPD7	18.G.019_R1	0.0880583	0.154494	400	6
799	BTRC	18.G.019_R1	0.0999497	0.133447	1239	22
800	MFSD13A	18.G.019_R1	0.0784811	0.141117	3771	15
801	NT5C2	18.G.019_R1	0.178296	0.128215	2624	28
802	SH3PXD2A	18.G.019_R1	0.128396	0.178378	383	5
803	ZDHHC6	18.G.019_R1	0.0375518	0.0601751	936	6
804	FAM160B1	18.G.019_R1	0.248687	0.135172	375	8
805	CACUL1	18.G.019_R1	0.0670769	0.128103	6568	22
806	PRDX3	18.G.019_R1	0.0141646	0.110017	7709	3
807	SEC23IP	18.G.019_R1	0.109647	0.121231	3399	15
808	ATE1	18.G.019_R1	0.127738	0.134394	4288	39
809	PLEKHA1	18.G.019_R1	0.154658	0.147551	443	10
810	CTBP2	18.G.019_R1	0.0289302	0.103183	7355	15
811	PPP2R2D	18.G.019_R1	0.0303853	0.131226	3498	9
812	STK32C	18.G.019_R1	0.0961231	0.145076	6847	15
813	CCDC77	18.G.019_R1	0.0385076	0.13322	2749	8
814	WNK1	18.G.019_R1	0.13206	0.129788	6881	28
815	ADIPOR2	18.G.019_R1	0.0208923	0.12834	1968	34
816	ITFG2	18.G.019_R1	0.0889857	0.0808411	186	2
817	TULP3	18.G.019_R1	0.0714592	0.110653	798	11
818	TIGAR	18.G.019_R1	0.213179	0.166238	4372	20
819	PLEKHG6	18.G.019_R1	0.0435198	0.142234	49	2
820	VAMP1	18.G.019_R1	0.043358	0.102894	230	1
821	NCAPD2	18.G.019_R1	0.127529	0.157679	3920	6
822	NOP2	18.G.019_R1	0.281687	0.0997191	77	1
823	ZNF384	18.G.019_R1	0.101158	0.14	174	1
824	LAG3	18.G.019_R1	0.157579	0.133333	118	1
825	TPI1	18.G.019_R1	0.209175	0.146016	14170	1
826	C12orf57	18.G.019_R1	0.0365495	0.105205	285	3
827	LPCAT3	18.G.019_R1	0.1032	0.105574	316	4
828	A2M	18.G.019_R1	0.0728336	0.111111	21	1
829	YBX3	18.G.019_R1	0.183816	0.123485	21093	7
830	H2AFJ	18.G.019_R1	0.17659	0.0999215	11542	1
831	WBP11	18.G.019_R1	0.123459	0.145102	2474	6
832	STRAP	18.G.019_R1	0.0501008	0.11739	40871	8
833	AEBP2	18.G.019_R1	0.25023	0.14775	2782	24
834	PYROXD1	18.G.019_R1	0.245644	0.165663	169	4
835	CMAS	18.G.019_R1	0.0785428	0.153638	12170	6
836	ETNK1	18.G.019_R1	0.169562	0.137707	1940	14
837	BCAT1	18.G.019_R1	0.139717	0.113936	16849	28
838	ITPR2	18.G.019_R1	0.190521	0.124111	5683	59
839	MED21	18.G.019_R1	0.16071	0.119718	2001	3
840	ARNTL2	18.G.019_R1	0.0334238	0.117325	184	2
841	KLHL42	18.G.019_R1	0.0588969	0.109756	793	4
842	CCDC91	18.G.019_R1	0.0262978	0.101283	918	19
843	IPO8	18.G.019_R1	0.0883103	0.150129	1801	10
844	BICD1	18.G.019_R1	0.0895172	0.114851	6319	48
845	SLC2A13	18.G.019_R1	0.0855028	0.129496	437	8
846	PPHLN1	18.G.019_R1	0.0640061	0.12145	5047	37
847	ANO6	18.G.019_R1	0.173741	0.138657	3938	31
848	ARID2	18.G.019_R1	0.127285	0.152299	586	10
849	SCAF11	18.G.019_R1	0.0546426	0.134919	773	8
850	SLC38A1	18.G.019_R1	0.0309315	0.0900624	6082	48
851	AMIGO2	18.G.019_R1	0.0519598	0.0839895	21	1
852	CCNT1	18.G.019_R1	0.123587	0.138622	519	3
853	DDN-AS1	18.G.019_R1	0.225419	0.172297	229	3
854	FMNL3	18.G.019_R1	0.0717725	0.0780632	160	1
855	ATF1	18.G.019_R1	0.142512	0.115991	670	11
856	TFCP2	18.G.019_R1	0.157853	0.135584	4459	50
857	SLC4A8	18.G.019_R1	0.209219	0.145652	799	2
858	EIF4B	18.G.019_R1	0.119112	0.166455	39137	35
859	PFDN5	18.G.019_R1	0.135531	0.13044	59	1
860	SP1	18.G.019_R1	0.0862452	0.138598	161	6
861	PCBP2	18.G.019_R1	0.110443	0.127796	752	7
862	TIMELESS	18.G.019_R1	0.20023	0.133771	954	1
863	RASSF3	18.G.019_R1	0.178215	0.125638	3033	44
864	CAND1	18.G.019_R1	0.0331771	0.110803	2485	12
865	RAP1B	18.G.019_R1	0.183424	0.123904	659	10
866	CCT2	18.G.019_R1	0.0876277	0.106817	11413	8
867	RAB3IP	18.G.019_R1	0.0886604	0.186677	739	7
868	CNOT2	18.G.019_R1	0.121372	0.133647	2767	27
869	BBS10	18.G.019_R1	0.244523	0.179856	106	1
870	ZDHHC17	18.G.019_R1	0.131319	0.134173	513	9
871	PPP1R12A	18.G.019_R1	0.0536733	0.14377	1641	20
872	MRPL42	18.G.019_R1	0.142931	0.145405	3553	8
873	METAP2	18.G.019_R1	0.217609	0.130917	2249	7
874	APAF1	18.G.019_R1	0.130291	0.143726	349	4
875	GNPTAB	18.G.019_R1	0.030321	0.116758	2116	19
876	HSP90B1	18.G.019_R1	0.116173	0.13881	13216	6
877	C12orf73	18.G.019_R1	0.0800488	0.13162	5122	11
878	CHST11	18.G.019_R1	0.169543	0.140112	4648	74
879	ALDH1L2	18.G.019_R1	0.0801516	0.169576	115	2
880	C12orf75	18.G.019_R1	0.0372168	0.110773	3038	5
881	TMEM263	18.G.019_R1	0.290673	0.193684	403	6
882	PWP1	18.G.019_R1	0.0634404	0.104777	342	6
883	USP30	18.G.019_R1	0.101636	0.166667	96	2
884	UBE3B	18.G.019_R1	0.0557185	0.145919	604	5
885	MMAB	18.G.019_R1	0.169284	0.0951504	550	3
886	GIT2	18.G.019_R1	0.0691111	0.129734	268	7
887	C12orf76	18.G.019_R1	0.203999	0.208988	136	2
888	ANAPC7	18.G.019_R1	0.159631	0.115461	150	3
889	SH2B3	18.G.019_R1	0.0496166	0.096199	452	3
890	BRAP	18.G.019_R1	0.153213	0.116313	31	1
891	ACAD10	18.G.019_R1	0.17457	0.190089	698	3
892	NAA25	18.G.019_R1	0.217074	0.12444	769	10
893	HECTD4	18.G.019_R1	0.138251	0.1095	1382	23
894	RBM19	18.G.019_R1	0.135973	0.0834783	2073	15
895	MED13L	18.G.019_R1	0.148133	0.13607	1765	31
896	FBXO21	18.G.019_R1	0.136311	0.137031	1051	18
897	RAB35	18.G.019_R1	0.0379675	0.0973494	900	10
898	ACADS	18.G.019_R1	0.296418	0.21673	562	2
899	P2RX4	18.G.019_R1	0.0617617	0.193375	124	4
900	SETD1B	18.G.019_R1	0.192112	0.106533	227	5
901	VPS33A	18.G.019_R1	0.105962	0.116753	1488	14
902	RSRC2	18.G.019_R1	0.145239	0.127233	2022	11
903	RILPL2	18.G.019_R1	0.0836211	0.154027	785	1
904	SNRNP35	18.G.019_R1	0.157702	0.143797	20	1
905	TMED2	18.G.019_R1	0.271313	0.132733	3081	8
906	EIF2B1	18.G.019_R1	0.135346	0.109598	2863	4
907	ATP6V0A2	18.G.019_R1	0.271959	0.115228	1031	12
908	UBC	18.G.019_R1	0.229409	0.141213	16700	7
909	SFSWAP	18.G.019_R1	0.233332	0.156698	1138	12
910	PGAM5	18.G.019_R1	0.105716	0.102332	253	4
911	ANKLE2	18.G.019_R1	0.0768535	0.123077	1872	13
912	ZMYM2	18.G.019_R1	0.103146	0.150747	2587	20
913	CRYL1	18.G.019_R1	0.132343	0.155807	251	1
914	XPO4	18.G.019_R1	0.0795936	0.10995	2417	12
915	CDK8	18.G.019_R1	0.0408985	0.148773	1197	21
916	POLR1D	18.G.019_R1	0.134021	0.133398	27997	12
917	B3GLCT	18.G.019_R1	0.0175565	0.0738636	178	5
918	ALG5	18.G.019_R1	0.10388	0.104945	89	2
919	ELF1	18.G.019_R1	0.104795	0.12542	861	23
920	SPRYD7	18.G.019_R1	0.0558988	0.143818	109	2
921	FAM124A	18.G.019_R1	0.119359	0.110974	2367	2
922	INTS6	18.G.019_R1	0.0944201	0.108788	3706	33
923	MBNL2	18.G.019_R1	0.206726	0.146893	71	3
924	STK24	18.G.019_R1	0.0946272	0.126589	2514	23
925	DOCK9	18.G.019_R1	0.167101	0.161228	761	16
926	UBAC2	18.G.019_R1	0.176633	0.141849	5115	48
927	TMTC4	18.G.019_R1	0.156455	0.15815	796	11
928	TPP2	18.G.019_R1	0.220186	0.115099	1778	24
929	ARGLU1	18.G.019_R1	0.149067	0.143252	184	2
930	ARHGEF7	18.G.019_R1	0.0806942	0.116561	2301	9
931	CUL4A	18.G.019_R1	0.0490676	0.117752	5166	28
932	TFDP1	18.G.019_R1	0.151346	0.092459	692	4
933	METTL17	18.G.019_R1	0.107153	0.112539	147	2
934	TOX4	18.G.019_R1	0.151623	0.136675	1003	5
935	C14orf93	18.G.019_R1	0.242256	0.201745	315	4
936	ACIN1	18.G.019_R1	0.106423	0.137897	2027	8
937	DCAF11	18.G.019_R1	0.0897297	0.144586	415	3
938	RNF31	18.G.019_R1	0.155298	0.180556	658	9
939	RABGGTA	18.G.019_R1	0.120267	0.144904	175	1
940	STRN3	18.G.019_R1	0.0784223	0.15098	5524	52
941	HECTD1	18.G.019_R1	0.0932403	0.118188	1507	18
942	NUBPL	18.G.019_R1	0.126208	0.169485	1986	19
943	EAPP	18.G.019_R1	0.181893	0.133451	994	7
944	FAM177A1	18.G.019_R1	0.0813322	0.147324	1728	6
945	TRAPPC6B	18.G.019_R1	0.102325	0.138361	393	4
946	FANCM	18.G.019_R1	0.186326	0.110599	365	4
947	NEMF	18.G.019_R1	0.0912243	0.128069	1682	24
948	NID2	18.G.019_R1	0.220761	0.164	66	1
949	TXNDC16	18.G.019_R1	0.152069	0.115797	132	3
950	STYX	18.G.019_R1	0.110909	0.131525	535	9
951	GMFB	18.G.019_R1	0.185775	0.127746	95	2
952	FBXO34	18.G.019_R1	0.0887968	0.12766	1735	26
953	PCNX4	18.G.019_R1	0.138099	0.123563	2449	34
954	MNAT1	18.G.019_R1	0.0989579	0.145067	2825	23
955	SNAPC1	18.G.019_R1	0.145698	0.210821	3419	17
956	MTHFD1	18.G.019_R1	0.0981285	0.110029	849	4
957	ZBTB25	18.G.019_R1	0.231709	0.170115	550	13
958	ARG2	18.G.019_R1	0.0947166	0.121598	274	5
959	ACTN1	18.G.019_R1	0.0706295	0.111214	1575	13
960	SIPA1L1	18.G.019_R1	0.242872	0.142315	3047	42
961	NUMB	18.G.019_R1	0.139984	0.134971	4165	63
962	NEK9	18.G.019_R1	0.287918	0.174908	325	9
963	FOS	18.G.019_R1	0.154606	0.139726	129	3
964	IFT43	18.G.019_R1	0.139202	0.141745	116	2
965	SLIRP	18.G.019_R1	0.136888	0.108068	55806	6
966	GTF2A1	18.G.019_R1	0.0617422	0.135224	395	3
967	STON2	18.G.019_R1	0.0735361	0.0863204	1879	1
968	SEL1L	18.G.019_R1	0.0974768	0.143224	264	4
969	BCL11B	18.G.019_R1	0.020136	0.0931677	580	9
970	AMN	18.G.019_R1	0.133095	0.184971	71	1
971	TNFAIP2	18.G.019_R1	0.107928	0.132999	749	4
972	KLC1	18.G.019_R1	0.0806749	0.111396	5434	23
973	BTBD6	18.G.019_R1	0.0305497	0.0744275	639	1
974	MTA1	18.G.019_R1	0.14051	0.160658	1144	10
975	NIPA1	18.G.019_R1	0.167134	0.116725	1455	12
976	NIPA2	18.G.019_R1	0.230818	0.114749	917	14
977	SRP14-AS1	18.G.019_R1	0.205717	0.275651	203	1
978	IVD	18.G.019_R1	0.220535	0.133197	1629	8
979	DNAJC17	18.G.019_R1	0.184012	0.141475	519	4
980	RPAP1	18.G.019_R1	0.109324	0.14291	3417	9
981	MGA	18.G.019_R1	0.140069	0.106992	174	6
982	EHD4	18.G.019_R1	0.149094	0.123425	2075	8
983	VPS39	18.G.019_R1	0.0904969	0.155222	1269	8
984	STARD9	18.G.019_R1	0.109321	0.12126	301	8
985	ADAL	18.G.019_R1	0.148607	0.178493	843	2
986	CTDSPL2	18.G.019_R1	0.0521443	0.130203	1577	20
987	EIF3J-DT	18.G.019_R1	0.214549	0.177305	2137	4
988	SECISBP2L	18.G.019_R1	0.153858	0.148253	767	12
989	DMXL2	18.G.019_R1	0.169714	0.183533	188	1
990	FAM214A	18.G.019_R1	0.234488	0.151111	127	3
991	RAB27A	18.G.019_R1	0.119019	0.128725	643	11
992	TEX9	18.G.019_R1	0.106963	0.125337	137	1
993	LINC00926	18.G.019_R1	0.234722	0.15508	248	2
994	ADAM10	18.G.019_R1	0.142318	0.142439	1216	27
995	MINDY2	18.G.019_R1	0.207765	0.150538	1217	9
996	RNF111	18.G.019_R1	0.0757304	0.107011	1977	30
997	ICE2	18.G.019_R1	0.0865742	0.157315	1124	9
998	TPM1-AS	18.G.019_R1	0.13124	0.166667	794	2
999	APH1B	18.G.019_R1	0.169062	0.164845	314	4
1000	MTFMT	18.G.019_R1	0.0924809	0.144359	517	3
1001	RAB11A	18.G.019_R1	0.0793485	0.137082	320	2
1002	MAP2K1	18.G.019_R1	0.134486	0.14718	2269	27
1003	AAGAB	18.G.019_R1	0.0343528	0.124741	1758	12
1004	MAP2K5	18.G.019_R1	0.0571228	0.144168	1083	21
1005	CLN6	18.G.019_R1	0.137703	0.0958244	5019	9
1006	MYO9A	18.G.019_R1	0.140902	0.156128	1057	20
1007	ARIH1	18.G.019_R1	0.106621	0.156551	2695	30
1008	ADPGK	18.G.019_R1	0.0730378	0.096906	800	5
1009	STOML1	18.G.019_R1	0.215471	0.183071	533	2
1010	ARID3B	18.G.019_R1	0.0822706	0.111048	501	6
1011	SNUPN	18.G.019_R1	0.0557715	0.107679	150	1
1012	UBE2Q2	18.G.019_R1	0.0481477	0.136927	648	7
1013	WDR61	18.G.019_R1	0.149451	0.123302	284	2
1014	IREB2	18.G.019_R1	0.101905	0.135337	1395	18
1015	PSMA4	18.G.019_R1	0.230198	0.128013	9332	3
1016	MORF4L1	18.G.019_R1	0.133366	0.131749	4057	32
1017	ZFAND6	18.G.019_R1	0.119196	0.155396	2856	42
1018	EFL1	18.G.019_R1	0.107269	0.147254	150	4
1019	SNHG21	18.G.019_R1	0.172925	0.152034	282	1
1020	HDGFL3	18.G.019_R1	0.0956223	0.121822	248	3
1021	AKAP13	18.G.019_R1	0.0841468	0.128569	4482	81
1022	AEN	18.G.019_R1	0.0946425	0.144101	5642	4
1023	HAPLN3	18.G.019_R1	0.0862108	0.163355	5664	9
1024	ZNF710	18.G.019_R1	0.240981	0.112939	455	9
1025	VPS33B	18.G.019_R1	0.0930489	0.130769	181	4
1026	SLCO3A1	18.G.019_R1	0.13158	0.0805985	2194	30
1027	IGF1R	18.G.019_R1	0.0703814	0.1383	19899	102
1028	CHSY1	18.G.019_R1	0.187632	0.128533	1463	12
1029	AXIN1	18.G.019_R1	0.146068	0.11556	4455	16
1030	PIGQ	18.G.019_R1	0.110211	0.103364	7641	21
1031	MCRIP2	18.G.019_R1	0.0321318	0.117863	140	1
1032	WDR90	18.G.019_R1	0.198303	0.0995885	987	4
1033	TSR3	18.G.019_R1	0.0552152	0.1138	70	1
1034	JPT2	18.G.019_R1	0.15511	0.0975711	4168	7
1035	SPSB3	18.G.019_R1	0.180134	0.150574	1234	1
1036	FAHD1	18.G.019_R1	0.222297	0.125	6731	11
1037	ZNF598	18.G.019_R1	0.0429325	0.122927	6880	3
1038	MMP25	18.G.019_R1	0.105664	0.132698	907	1
1039	MMP25-AS1	18.G.019_R1	0.0655704	0.110403	576	5
1040	ZNF213-AS1	18.G.019_R1	0.10317	0.1522	823	3
1041	ZNF213	18.G.019_R1	0.221576	0.162988	743	3
1042	ZNF75A	18.G.019_R1	0.0691041	0.0867911	933	4
1043	ZSCAN32	18.G.019_R1	0.0533082	0.125544	720	6
1044	CREBBP	18.G.019_R1	0.122897	0.105194	1609	14
1045	TFAP4	18.G.019_R1	0.0981883	0.121689	702	1
1046	ANKS3	18.G.019_R1	0.125838	0.133723	1028	5
1047	ZNF500	18.G.019_R1	0.13181	0.127459	261	7
1048	ROGDI	18.G.019_R1	0.144167	0.111241	3918	2
1049	UBN1	18.G.019_R1	0.186845	0.147386	636	7
1050	METTL22	18.G.019_R1	0.146298	0.133053	4929	19
1051	C16orf72	18.G.019_R1	0.0524732	0.114432	2872	17
1052	LITAF	18.G.019_R1	0.0753874	0.0998481	10400	19
1053	ZC3H7A	18.G.019_R1	0.101328	0.123568	2061	17
1054	SNX29	18.G.019_R1	0.106707	0.152022	878	19
1055	ERCC4	18.G.019_R1	0.125066	0.153536	697	6
1056	ABCC6	18.G.019_R1	0.0363084	0.10687	49	2
1057	GDE1	18.G.019_R1	0.117275	0.122345	4016	5
1058	MOSMO	18.G.019_R1	0.120288	0.132942	316	6
1059	USP31	18.G.019_R1	0.127267	0.12512	847	5
1060	TNRC6A	18.G.019_R1	0.154158	0.099448	5467	22
1061	ARHGAP17	18.G.019_R1	0.0775919	0.119039	758	10
1062	IL4R	18.G.019_R1	0.123778	0.0885984	464	3
1063	SGF29	18.G.019_R1	0.13358	0.130168	1154	7
1064	ATXN2L	18.G.019_R1	0.0661593	0.114213	2219	6
1065	TUFM	18.G.019_R1	0.144805	0.117653	381	2
1066	NFATC2IP	18.G.019_R1	0.027634	0.11892	2532	6
1067	SPNS1	18.G.019_R1	0.0267637	0.117647	2612	4
1068	KCTD13	18.G.019_R1	0.116787	0.135624	225	5
1069	MAPK3	18.G.019_R1	0.0386487	0.120569	115	1
1070	VKORC1	18.G.019_R1	0.258626	0.150418	259	1
1071	KAT8	18.G.019_R1	0.194957	0.166204	741	5
1072	VPS35	18.G.019_R1	0.139747	0.114308	251	3
1073	ITFG1	18.G.019_R1	0.0999765	0.155963	670	14
1074	PHKB	18.G.019_R1	0.0856271	0.131871	246	7
1075	HEATR3	18.G.019_R1	0.0527924	0.139785	981	9
1076	CHD9	18.G.019_R1	0.172369	0.146224	508	7
1077	NUDT21	18.G.019_R1	0.123806	0.1373	329	2
1078	CFAP20	18.G.019_R1	0.135387	0.11353	8597	3
1079	CNOT1	18.G.019_R1	0.25537	0.134739	2129	35
1080	RANBP10	18.G.019_R1	0.19277	0.116648	41	1
1081	DDX28	18.G.019_R1	0.194491	0.120282	3140	2
1082	ESRP2	18.G.019_R1	0.211118	0.1341	91	1
1083	PLA2G15	18.G.019_R1	0.119678	0.152406	462	1
1084	VPS4A	18.G.019_R1	0.110172	0.113994	362	4
1085	NIP7	18.G.019_R1	0.111129	0.110367	2451	5
1086	EXOSC6	18.G.019_R1	0.131142	0.126993	69	1
1087	VAC14-AS1	18.G.019_R1	0.122115	0.142857	91	1
1088	CMTR2	18.G.019_R1	0.0735209	0.119246	410	3
1089	IST1	18.G.019_R1	0.228178	0.14161	1660	12
1090	ZNRF1	18.G.019_R1	0.136774	0.126367	1835	27
1091	TERF2IP	18.G.019_R1	0.0933452	0.131458	104	2
1092	WWOX	18.G.019_R1	0.186294	0.115004	13066	271
1093	ATMIN	18.G.019_R1	0.15757	0.109559	557	7
1094	GAN	18.G.019_R1	0.0611949	0.132586	1210	8
1095	COTL1	18.G.019_R1	0.159623	0.107229	30474	22
1096	GSE1	18.G.019_R1	0.111762	0.12955	134	2
1097	MTHFSD	18.G.019_R1	0.138122	0.194763	147	1
1098	CTU2	18.G.019_R1	0.0928416	0.130403	1150	3
1099	GALNS	18.G.019_R1	0.0259337	0.0733813	958	7
1100	MYO1C	18.G.019_R1	0.156017	0.137878	46	1
1101	SMG6	18.G.019_R1	0.172124	0.126312	3254	50
1102	SHPK	18.G.019_R1	0.232124	0.114754	429	4
1103	CAMKK1	18.G.019_R1	0.0975555	0.17284	623	7
1104	UBE2G1	18.G.019_R1	0.122881	0.133388	1274	17
1105	MINK1	18.G.019_R1	0.117692	0.130023	127	3
1106	GP1BA	18.G.019_R1	0.261698	0.12	317	1
1107	ALOX12-AS1	18.G.019_R1	0.0881727	0.0837004	374	6
1108	NEURL4	18.G.019_R1	0.0726346	0.0968295	470	1
1109	CHRNB1	18.G.019_R1	0.191873	0.129401	246	2
1110	POLR2A	18.G.019_R1	0.210435	0.127207	10487	32
1111	PER1	18.G.019_R1	0.0467599	0.103314	33	1
1112	NDEL1	18.G.019_R1	0.0858442	0.142857	421	9
1113	STX8	18.G.019_R1	0.17747	0.168894	3298	36
1114	SCO1	18.G.019_R1	0.189473	0.118627	2447	9
1115	MAP2K4	18.G.019_R1	0.161973	0.103599	880	15
1116	COX10	18.G.019_R1	0.172862	0.11149	2121	13
1117	HS3ST3B1	18.G.019_R1	0.0759129	0.117188	877	8
1118	TVP23C-CDRT4	18.G.019_R1	0.267712	0.222222	1365	11
1119	PIGL	18.G.019_R1	0.182357	0.177313	1326	19
1120	GID4	18.G.019_R1	0.201814	0.160019	155	3
1121	SHMT1	18.G.019_R1	0.13015	0.137247	1304	7
1122	PRPSAP2	18.G.019_R1	0.0949441	0.134047	3063	19
1123	ALDH3A2	18.G.019_R1	0.151937	0.113919	488	1
1124	USP22	18.G.019_R1	0.103561	0.112235	17983	34
1125	TNFAIP1	18.G.019_R1	0.220577	0.137834	69	1
1126	SUPT6H	18.G.019_R1	0.0541824	0.108748	578	6
1127	FAM222B	18.G.019_R1	0.193658	0.150457	2606	32
1128	DHRS13	18.G.019_R1	0.0185726	0.118747	329	2
1129	NSRP1	18.G.019_R1	0.0994184	0.138098	3446	18
1130	LRRC37B	18.G.019_R1	0.13535	0.12252	61	1
1131	MYO1D	18.G.019_R1	0.117887	0.127238	1150	18
1132	AP2B1	18.G.019_R1	0.220021	0.134685	2550	25
1133	DDX52	18.G.019_R1	0.123781	0.10273	278	2
1134	PLCD3	18.G.019_R1	0.205829	0.117181	1334	2
1135	HEXIM1	18.G.019_R1	0.132272	0.10287	434	4
1136	NPEPPS	18.G.019_R1	0.056384	0.123772	2300	10
1137	CBX1	18.G.019_R1	0.0326832	0.145071	3059	11
1138	CALCOCO2	18.G.019_R1	0.230021	0.164334	368	3
1139	ZNF652	18.G.019_R1	0.185586	0.168739	1935	26
1140	ACSF2	18.G.019_R1	0.243585	0.159539	75	3
1141	STXBP4	18.G.019_R1	0.0868794	0.127486	470	8
1142	AKAP1	18.G.019_R1	0.0777101	0.0990314	2359	4
1143	MSI2	18.G.019_R1	0.131399	0.153415	5870	66
1144	USP32	18.G.019_R1	0.0616455	0.139454	2031	24
1145	BCAS3	18.G.019_R1	0.286142	0.158038	1370	25
1146	MAP3K3	18.G.019_R1	0.0883782	0.120219	152	3
1147	DDX42	18.G.019_R1	0.0608648	0.114951	5105	5
1148	FTSJ3	18.G.019_R1	0.0186561	0.092379	194	1
1149	PSMC5	18.G.019_R1	0.138384	0.101343	950	2
1150	ERN1	18.G.019_R1	0.166633	0.155722	90	1
1151	POLG2	18.G.019_R1	0.340331	0.14382	52	1
1152	PRKCA	18.G.019_R1	0.0466669	0.104114	2246	54
1153	HELZ	18.G.019_R1	0.114184	0.141869	491	13
1154	PSMD12	18.G.019_R1	0.206479	0.111456	250	1
1155	PITPNC1	18.G.019_R1	0.142807	0.136602	5433	74
1156	BPTF	18.G.019_R1	0.171703	0.142382	7409	63
1157	NAT9	18.G.019_R1	0.0613927	0.190929	1062	3
1158	MYO15B	18.G.019_R1	0.200764	0.283422	629	12
1159	SAP30BP	18.G.019_R1	0.124339	0.127693	371	5
1160	WBP2	18.G.019_R1	0.114555	0.133469	1695	2
1161	ACOX1	18.G.019_R1	0.0783724	0.123205	1963	8
1162	QRICH2	18.G.019_R1	0.139068	0.0606061	31	1
1163	PRPSAP1	18.G.019_R1	0.167527	0.138451	350	3
1164	TNRC6C	18.G.019_R1	0.0713969	0.171602	695	10
1165	ENDOV	18.G.019_R1	0.144994	0.164789	1113	2
1166	BAIAP2-DT	18.G.019_R1	0.189485	0.157534	171	1
1167	AATK	18.G.019_R1	0.269383	0.243523	123	1
1168	TEPSIN	18.G.019_R1	0.135625	0.114709	676	2
1169	FAAP100	18.G.019_R1	0.0781082	0.101906	2164	6
1170	CCDC137	18.G.019_R1	0.0720164	0.102214	5099	8
1171	ARL16	18.G.019_R1	0.111226	0.132187	13485	6
1172	MRPL12	18.G.019_R1	0.13202	0.107733	269	1
1173	SLC25A10	18.G.019_R1	0.139298	0.126793	2522	3
1174	P4HB	18.G.019_R1	0.124014	0.129492	22136	9
1175	SIRT7	18.G.019_R1	0.103881	0.0864017	466	1
1176	ASPSCR1	18.G.019_R1	0.210329	0.134199	4261	6
1177	USP14	18.G.019_R1	0.0373926	0.121905	442	10
1178	ENOSF1	18.G.019_R1	0.0628415	0.144941	5064	48
1179	LPIN2	18.G.019_R1	0.167196	0.137803	895	14
1180	RAB12	18.G.019_R1	0.245633	0.16879	109	1
1181	PPP4R1	18.G.019_R1	0.0874648	0.0931925	1717	11
1182	CHMP1B	18.G.019_R1	0.0797273	0.117724	310	2
1183	IMPA2	18.G.019_R1	0.207332	0.11093	339	1
1184	PTPN2	18.G.019_R1	0.187927	0.126261	1755	17
1185	SEH1L	18.G.019_R1	0.230334	0.110831	1928	7
1186	SNRPD1	18.G.019_R1	0.0871605	0.113388	157	2
1187	ABHD3	18.G.019_R1	0.141909	0.125567	971	14
1188	TTC39C	18.G.019_R1	0.114239	0.0884434	4982	65
1189	TAF4B	18.G.019_R1	0.17601	0.124493	1264	12
1190	SLC39A6	18.G.019_R1	0.143008	0.122188	220	2
1191	KIAA1328	18.G.019_R1	0.0984823	0.172626	514	11
1192	PIAS2	18.G.019_R1	0.0505399	0.1278	1489	14
1193	CTIF	18.G.019_R1	0.0515454	0.102888	34	1
1194	SMAD7	18.G.019_R1	0.0473159	0.0921659	878	6
1195	DYM	18.G.019_R1	0.370424	0.15644	1741	38
1196	MBD2	18.G.019_R1	0.224168	0.125551	120	4
1197	TCF4	18.G.019_R1	0.10345	0.136557	3285	13
1198	ZCCHC2	18.G.019_R1	0.179636	0.13369	74	1
1199	ZNF236	18.G.019_R1	0.0807036	0.150685	631	8
1200	MBP	18.G.019_R1	0.322135	0.199356	1663	31
1201	ATP9B	18.G.019_R1	0.0655172	0.139042	2857	41
1202	RBCK1	18.G.019_R1	0.12874	0.138814	3657	3
1203	TBC1D20	18.G.019_R1	0.0918416	0.126005	125	3
1204	CSNK2A1	18.G.019_R1	0.0237636	0.140995	2678	20
1205	PTPRA	18.G.019_R1	0.183091	0.141775	3689	50
1206	DDRGK1	18.G.019_R1	0.0080566	0.122928	199	3
1207	ITPA	18.G.019_R1	0.114835	0.11505	630	4
1208	MAVS	18.G.019_R1	0.15262	0.12624	633	13
1209	SLC23A2	18.G.019_R1	0.0432846	0.0919255	564	11
1210	CDS2	18.G.019_R1	0.112222	0.120433	1555	9
1211	TMX4	18.G.019_R1	0.0829004	0.113675	504	4
1212	PLCB1	18.G.019_R1	0.148079	0.168693	1102	22
1213	DSTN	18.G.019_R1	0.203025	0.116299	27860	9
1214	DTD1	18.G.019_R1	0.0846828	0.129828	15122	28
1215	RALGAPA2	18.G.019_R1	0.0269394	0.117241	1178	13
1216	NOL4L	18.G.019_R1	0.1177	0.113181	483	2
1217	CDK5RAP1	18.G.019_R1	0.105264	0.131552	148	3
1218	E2F1	18.G.019_R1	0.117815	0.0963876	2721	1
1219	PXMP4	18.G.019_R1	0.192123	0.171492	483	3
1220	ITCH	18.G.019_R1	0.162531	0.14196	1972	22
1221	UQCC1	18.G.019_R1	0.113621	0.148667	782	15
1222	ERGIC3	18.G.019_R1	0.0820958	0.126939	124	3
1223	ROMO1	18.G.019_R1	0.182151	0.133124	9422	2
1224	SAMHD1	18.G.019_R1	0.124564	0.120353	130	1
1225	FAM83D	18.G.019_R1	0.198673	0.121008	5033	6
1226	DHX35	18.G.019_R1	0.0574731	0.121777	747	8
1227	UBE2C	18.G.019_R1	0.100089	0.143661	22375	1
1228	NCOA3	18.G.019_R1	0.00944336	0.114596	3059	46
1229	CSE1L	18.G.019_R1	0.08693	0.109678	3725	11
1230	TMEM189	18.G.019_R1	0.190705	0.135077	877	4
1231	BCAS4	18.G.019_R1	0.144424	0.169524	2788	12
1232	VAPB	18.G.019_R1	0.285455	0.130223	1404	10
1233	GNAS	18.G.019_R1	0.0881834	0.110234	42864	13
1234	GID8	18.G.019_R1	0.10063	0.126932	5046	2
1235	YTHDF1	18.G.019_R1	0.0439369	0.111014	66	1
1236	ARFRP1	18.G.019_R1	0.140668	0.108339	420	1
1237	SLC2A4RG	18.G.019_R1	0.0846889	0.139806	180	3
1238	DNAJC5	18.G.019_R1	0.104945	0.114389	1037	14
1239	PTBP1	18.G.019_R1	0.185792	0.12025	12636	4
1240	R3HDM4	18.G.019_R1	0.0996915	0.155814	2889	3
1241	ARID3A	18.G.019_R1	0.0910882	0.126434	7543	15
1242	CNN2	18.G.019_R1	0.122841	0.125076	127672	26
1243	DAZAP1	18.G.019_R1	0.0630368	0.115861	191	1
1244	UQCR11	18.G.019_R1	0.129972	0.136455	21068	3
1245	REXO1	18.G.019_R1	0.0920879	0.123854	173	2
1246	CSNK1G2	18.G.019_R1	0.0893527	0.115149	3580	10
1247	AP3D1	18.G.019_R1	0.12718	0.125665	2729	17
1248	DOT1L	18.G.019_R1	0.104801	0.140761	1679	11
1249	PLEKHJ1	18.G.019_R1	0.0806736	0.134672	8180	1
1250	SF3A2	18.G.019_R1	0.13177	0.128025	278	2
1251	LSM7	18.G.019_R1	0.222706	0.119286	147	1
1252	GNG7	18.G.019_R1	0.279363	0.193175	1165	15
1253	YJU2	18.G.019_R1	0.103001	0.0962581	150	5
1254	TNFAIP8L1	18.G.019_R1	0.174683	0.178723	1227	16
1255	TICAM1	18.G.019_R1	0.212513	0.223684	62	1
1256	KDM4B	18.G.019_R1	0.0872109	0.153263	1056	15
1257	SAFB	18.G.019_R1	0.136359	0.118313	2597	14
1258	GPR108	18.G.019_R1	0.0912257	0.142274	335	4
1259	PNPLA6	18.G.019_R1	0.104821	0.133402	407	12
1260	EVI5L	18.G.019_R1	0.216294	0.195011	1654	3
1261	MAP2K7	18.G.019_R1	0.0791309	0.127149	2371	3
1262	TIMM44	18.G.019_R1	0.154673	0.0968831	2079	4
1263	CERS4	18.G.019_R1	0.137592	0.145302	11927	38
1264	CD320	18.G.019_R1	0.033705	0.119554	19378	11
1265	RAB11B-AS1	18.G.019_R1	0.035758	0.107143	2577	5
1266	ADAMTS10	18.G.019_R1	0.10874	0.109375	1194	13
1267	DNMT1	18.G.019_R1	0.113526	0.113611	2135	11
1268	MRPL4	18.G.019_R1	0.256984	0.130368	43812	6
1269	SLC44A2	18.G.019_R1	0.119694	0.129159	3576	19
1270	ILF3-DT	18.G.019_R1	0.175355	0.153801	1050	2
1271	DNM2	18.G.019_R1	0.0742571	0.139725	1324	21
1272	TIMM29	18.G.019_R1	0.226675	0.149954	84	2
1273	TMEM205	18.G.019_R1	0.108335	0.132796	7691	1
1274	ZNF440	18.G.019_R1	0.0730602	0.151515	174	4
1275	ZNF433	18.G.019_R1	0.174633	0.214815	97	1
1276	ZNF443	18.G.019_R1	0.204324	0.136461	22	1
1277	ZNF791	18.G.019_R1	0.125195	0.144586	1237	9
1278	HOOK2	18.G.019_R1	0.240295	0.125288	132	1
1279	PKN1	18.G.019_R1	0.0443251	0.132223	15486	8
1280	BRD4	18.G.019_R1	0.0536159	0.116742	462	9
1281	MYO9B	18.G.019_R1	0.0549217	0.138292	2254	41
1282	OCEL1	18.G.019_R1	0.282492	0.174021	848	1
1283	PIK3R2	18.G.019_R1	0.107508	0.115721	124	1
1284	UBA52	18.G.019_R1	0.1953	0.125106	53070	2
1285	DDX49	18.G.019_R1	0.056126	0.0891867	3232	4
1286	SUGP2	18.G.019_R1	0.143405	0.148813	607	4
1287	SLC25A42	18.G.019_R1	0.167988	0.144522	453	2
1288	TMEM161A	18.G.019_R1	0.133283	0.148372	914	4
1289	RFXANK	18.G.019_R1	0.0825946	0.09547	6219	1
1290	ZNF486	18.G.019_R1	0.119927	0.141035	129	1
1291	ZNF626	18.G.019_R1	0.0751677	0.131963	1725	14
1292	ZNF708	18.G.019_R1	0.114491	0.129192	2445	23
1293	ZNF429	18.G.019_R1	0.220132	0.160606	801	9
1294	ZNF43	18.G.019_R1	0.121602	0.158821	1240	13
1295	ANKRD27	18.G.019_R1	0.222856	0.145058	2249	27
1296	FAAP24	18.G.019_R1	0.180738	0.166411	189	2
1297	FXYD5	18.G.019_R1	0.179768	0.143931	20688	10
1298	IGFLR1	18.G.019_R1	0.0205141	0.102804	711	1
1299	U2AF1L4	18.G.019_R1	0.22172	0.113817	282	3
1300	HCST	18.G.019_R1	0.0800983	0.150376	216	2
1301	SIPA1L3	18.G.019_R1	0.177806	0.102985	4829	52
1302	KCNK6	18.G.019_R1	0.12272	0.166461	689	3
1303	FAM98C	18.G.019_R1	0.0909082	0.176755	815	3
1304	NFKBIB	18.G.019_R1	0.173893	0.0912332	109	3
1305	SUPT5H	18.G.019_R1	0.0713326	0.106682	2598	13
1306	PSMC4	18.G.019_R1	0.116073	0.103681	90	3
1307	PLD3	18.G.019_R1	0.160165	0.108753	14124	18
1308	ITPKC	18.G.019_R1	0.112567	0.148485	44	1
1309	C19orf54	18.G.019_R1	0.029939	0.129496	342	1
1310	HNRNPUL1	18.G.019_R1	0.0585409	0.129491	972	9
1311	ZNF222	18.G.019_R1	0.0774024	0.16777	42	1
1312	CLPTM1	18.G.019_R1	0.082005	0.108272	6741	8
1313	GEMIN7	18.G.019_R1	0.23256	0.124902	208	3
1314	OPA3	18.G.019_R1	0.122385	0.115982	883	11
1315	EML2	18.G.019_R1	0.219671	0.204589	2318	9
1316	PRKD2	18.G.019_R1	0.0916894	0.139215	903	7
1317	ARHGAP35	18.G.019_R1	0.00852618	0.116518	2657	15
1318	SAE1	18.G.019_R1	0.0401488	0.119386	1362	9
1319	SELENOW	18.G.019_R1	0.123448	0.11656	2102	2
1320	EMP3	18.G.019_R1	0.199625	0.119331	172	2
1321	TMEM143	18.G.019_R1	0.219593	0.182659	339	2
1322	GRIN2D	18.G.019_R1	0.296864	0.217712	84	1
1323	RPS11	18.G.019_R1	0.052361	0.135536	196753	3
1324	PNKP	18.G.019_R1	0.18987	0.153483	4296	2
1325	ATF5	18.G.019_R1	0.0157317	0.0485997	3545	5
1326	SPIB	18.G.019_R1	0.0751163	0.0402723	1021	3
1327	EMC10	18.G.019_R1	0.132684	0.140256	1335	8
1328	CLEC11A	18.G.019_R1	0.259361	0.215195	3909	3
1329	KLK1	18.G.019_R1	0.0767687	0.165926	405	3
1330	ETFB	18.G.019_R1	0.145736	0.134907	2637	4
1331	ZNF836	18.G.019_R1	0.101573	0.152977	48	1
1332	PPP2R1A	18.G.019_R1	0.314334	0.133603	500	6
1333	ZNF766	18.G.019_R1	0.0798981	0.141772	3662	4
1334	ZNF816	18.G.019_R1	0.0571884	0.13278	402	3
1335	ZNF347	18.G.019_R1	0.261487	0.155158	268	1
1336	ZNF813	18.G.019_R1	0.147404	0.145048	1308	8
1337	UBE2S	18.G.019_R1	0.150806	0.137638	9619	1
1338	ZNF580	18.G.019_R1	0.106908	0.145201	4316	3
1339	U2AF2	18.G.019_R1	0.131265	0.111037	2028	4
1340	ZNF787	18.G.019_R1	0.132019	0.122552	4382	9
1341	ZNF444	18.G.019_R1	0.233664	0.185891	4071	3
1342	ZNF667-AS1	18.G.019_R1	0.204723	0.169435	1122	1
1343	VN1R1	18.G.019_R1	0.182142	0.15625	114	1
1344	ZNF552	18.G.019_R1	0.0631965	0.111817	385	5
1345	ZNF417	18.G.019_R1	0.0555399	0.123596	235	2
1346	ZNF274	18.G.019_R1	0.0831148	0.126551	461	3
1347	RPS5	18.G.019_R1	0.066166	0.126302	11110	7
1348	HIRA	18.G.019_R1	0.147487	0.0908477	1182	16
1349	UFD1	18.G.019_R1	0.0388023	0.10498	602	10
1350	RTL10	18.G.019_R1	0.147465	0.1333	1816	6
1351	CRKL	18.G.019_R1	0.180347	0.141419	206	1
1352	TOP3B	18.G.019_R1	0.0642082	0.0976007	950	3
1353	BCR	18.G.019_R1	0.110703	0.114256	29226	46
1354	SRRD	18.G.019_R1	0.0531772	0.101884	159	2
1355	MIAT	18.G.019_R1	0.216231	0.133333	3484	19
1356	XBP1	18.G.019_R1	0.285512	0.132827	2829	5
1357	THOC5	18.G.019_R1	0.0563825	0.0936757	932	6
1358	NIPSNAP1	18.G.019_R1	0.130077	0.187057	2285	5
1359	MTMR3	18.G.019_R1	0.108795	0.127685	564	13
1360	SLC35E4	18.G.019_R1	0.0884163	0.119802	484	3
1361	DUSP18	18.G.019_R1	0.155896	0.149746	63	1
1362	RNF185	18.G.019_R1	0.232308	0.127563	794	5
1363	PRR14L	18.G.019_R1	0.169429	0.141424	2258	15
1364	RTCB	18.G.019_R1	0.18546	0.138347	948	8
1365	TOM1	18.G.019_R1	0.0969541	0.1449	196	3
1366	EIF3D	18.G.019_R1	0.128155	0.136095	277	4
1367	DDX17	18.G.019_R1	0.108751	0.13658	11960	23
1368	JOSD1	18.G.019_R1	0.179286	0.132084	504	3
1369	SYNGR1	18.G.019_R1	0.119585	0.106306	371	5
1370	RANGAP1	18.G.019_R1	0.125052	0.129818	1016	9
1371	XRCC6	18.G.019_R1	0.166733	0.123069	29853	3
1372	SREBF2	18.G.019_R1	0.156102	0.130552	4720	33
1373	PRR5	18.G.019_R1	0.102234	0.133411	3886	4
1374	ATXN10	18.G.019_R1	0.0636769	0.138038	2266	20
1375	CERK	18.G.019_R1	0.0970664	0.105724	2375	13
1376	BRD1	18.G.019_R1	0.0365936	0.13031	700	10
1377	NRIP1	18.G.019_R1	0.0729975	0.129118	461	11
1378	MRPL39	18.G.019_R1	0.198336	0.154679	7466	5
1379	URB1	18.G.019_R1	0.115971	0.149111	640	3
1380	IL10RB	18.G.019_R1	0.124122	0.155172	306	2
1381	ATP5PO	18.G.019_R1	0.11351	0.129916	3166	5
1382	SETD4	18.G.019_R1	0.082954	0.0996233	335	7
1383	CBR1	18.G.019_R1	0.224737	0.132407	1969	3
1384	MORC3	18.G.019_R1	0.104064	0.13447	1016	15
1385	HMGN1	18.G.019_R1	0.194605	0.127354	68175	9
1386	WDR4	18.G.019_R1	0.112364	0.118878	796	4
1387	UBE2G2	18.G.019_R1	0.126086	0.127746	3000	15
1388	COL18A1	18.G.019_R1	0.0547973	0.110532	10190	4
1389	DIP2A	18.G.019_R1	0.170568	0.159865	1239	19
1390	KLHL17	18.G.020_R1	0.208538	0.149764	672	3
1391	SCNN1D	18.G.020_R1	0.0956929	0.201923	51	2
1392	SKI	18.G.020_R1	0.168652	0.192044	1583	11
1393	CEP104	18.G.020_R1	0.14777	0.162959	1134	12
1394	KCNAB2	18.G.020_R1	0.133951	0.157088	279	4
1395	RPL22	18.G.020_R1	0.103606	0.176941	905	10
1396	ACOT7	18.G.020_R1	0.210707	0.192796	8943	2
1397	PER3	18.G.020_R1	0.137431	0.12766	112	2
1398	PEX14	18.G.020_R1	0.0949206	0.156164	770	17
1399	FBXO2	18.G.020_R1	0.131732	0.180385	16698	2
1400	PLOD1	18.G.020_R1	0.117089	0.148863	915	1
1401	MIIP	18.G.020_R1	0.234831	0.179566	8054	10
1402	EFHD2	18.G.020_R1	0.248116	0.169387	327	1
1403	FBXO42	18.G.020_R1	0.138918	0.199591	1517	21
1404	SDHB	18.G.020_R1	0.188921	0.188977	526	8
1405	MRTO4	18.G.020_R1	0.210803	0.222852	9013	10
1406	EIF4G3	18.G.020_R1	0.17287	0.158634	7847	72
1407	LUZP1	18.G.020_R1	0.127097	0.217927	2198	16
1408	ID3	18.G.020_R1	0.249322	0.178386	29754	3
1409	RPL11	18.G.020_R1	0.179095	0.183192	763	4
1410	SRSF10	18.G.020_R1	0.0725569	0.206703	13172	21
1411	NIPAL3	18.G.020_R1	0.318039	0.194786	461	5
1412	PAQR7	18.G.020_R1	0.201901	0.182278	231	1
1413	RPS6KA1	18.G.020_R1	0.047488	0.171224	3153	9
1414	FAM76A	18.G.020_R1	0.12569	0.16378	71	1
1415	STX12	18.G.020_R1	0.168804	0.152766	223	4
1416	RPA2	18.G.020_R1	0.187914	0.190359	1807	5
1417	EYA3	18.G.020_R1	0.209475	0.201662	528	10
1418	PTAFR	18.G.020_R1	0.137971	0.283912	119	1
1419	SESN2	18.G.020_R1	0.187603	0.162039	29	1
1420	SNHG12	18.G.020_R1	0.165042	0.196433	418	2
1421	PUM1	18.G.020_R1	0.283697	0.183151	3514	37
1422	PTP4A2	18.G.020_R1	0.200252	0.174202	399	7
1423	ZBTB8OS	18.G.020_R1	0.219849	0.192067	2402	16
1424	AGO1	18.G.020_R1	0.109087	0.168112	752	3
1425	ADPRHL2	18.G.020_R1	0.213115	0.169542	4315	4
1426	THRAP3	18.G.020_R1	0.173729	0.185291	6979	25
1427	LINC01137	18.G.020_R1	0.257617	0.154545	74	1
1428	AKIRIN1	18.G.020_R1	0.300837	0.202646	7480	19
1429	RLF	18.G.020_R1	0.138457	0.166932	374	6
1430	ZNF684	18.G.020_R1	0.16689	0.179232	59	2
1431	CTPS1	18.G.020_R1	0.0666331	0.210379	1447	9
1432	SCMH1	18.G.020_R1	0.154167	0.191877	1609	22
1433	PPCS	18.G.020_R1	0.0976262	0.139554	197	1
1434	TESK2	18.G.020_R1	0.0691904	0.127875	1267	18
1435	NASP	18.G.020_R1	0.163748	0.185363	10275	27
1436	GPBP1L1	18.G.020_R1	0.195642	0.168083	2460	27
1437	NSUN4	18.G.020_R1	0.242788	0.165249	1790	15
1438	MKNK1-AS1	18.G.020_R1	0.255205	0.166667	201	5
1439	FAF1	18.G.020_R1	0.171694	0.169773	1482	28
1440	EPS15	18.G.020_R1	0.249895	0.175	185	6
1441	TUT4	18.G.020_R1	0.22621	0.175775	1704	22
1442	MYSM1	18.G.020_R1	0.358137	0.215489	3503	12
1443	TM2D1	18.G.020_R1	0.0432989	0.150623	489	14
1444	PATJ	18.G.020_R1	0.220525	0.178859	2817	36
1445	USP1	18.G.020_R1	0.160733	0.205542	920	5
1446	ALG6	18.G.020_R1	0.129746	0.159801	1933	9
1447	PGM1	18.G.020_R1	0.187786	0.0919569	70	2
1448	JAK1	18.G.020_R1	0.15498	0.153005	1356	30
1449	PIGK	18.G.020_R1	0.119952	0.167118	441	10
1450	MIGA1	18.G.020_R1	0.0544069	0.14166	255	1
1451	FUBP1	18.G.020_R1	0.238456	0.173079	884	6
1452	PRKACB	18.G.020_R1	0.211626	0.170304	1512	12
1453	C1orf52	18.G.020_R1	0.11693	0.218683	1362	2
1454	SH3GLB1	18.G.020_R1	0.319692	0.185262	1179	6
1455	LRRC8C	18.G.020_R1	0.297539	0.179775	209	8
1456	ZNF644	18.G.020_R1	0.262645	0.20349	2827	30
1457	BCAR3	18.G.020_R1	0.132235	0.180422	277	2
1458	GCLM	18.G.020_R1	0.0681751	0.19413	241	6
1459	PTBP2	18.G.020_R1	0.228524	0.184477	1283	10
1460	SLC25A24	18.G.020_R1	0.124077	0.201675	115	2
1461	TMEM167B	18.G.020_R1	0.255679	0.183165	181	2
1462	STRIP1	18.G.020_R1	0.140923	0.221873	274	2
1463	SLC16A1	18.G.020_R1	0.202624	0.174968	12249	5
1464	LRIG2	18.G.020_R1	0.191424	0.155833	2133	15
1465	TRIM33	18.G.020_R1	0.0924968	0.191236	472	7
1466	CSDE1	18.G.020_R1	0.273397	0.170092	3050	9
1467	CD58	18.G.020_R1	0.325291	0.159439	174	4
1468	WDR3	18.G.020_R1	0.32287	0.188647	76	1
1469	PEX11B	18.G.020_R1	0.303969	0.158052	114	1
1470	GOLPH3L	18.G.020_R1	0.21765	0.154816	2394	14
1471	GABPB2	18.G.020_R1	0.136446	0.153392	68	2
1472	SNX27	18.G.020_R1	0.120115	0.181425	6701	10
1473	MRPL9	18.G.020_R1	0.267071	0.202825	621	4
1474	TDRKH	18.G.020_R1	0.118137	0.133956	619	5
1475	CHTOP	18.G.020_R1	0.111074	0.177588	198	4
1476	GATAD2B	18.G.020_R1	0.0557013	0.161329	979	14
1477	CRTC2	18.G.020_R1	0.328979	0.199372	354	1
1478	HAX1	18.G.020_R1	0.119988	0.195789	390	2
1479	FDPS	18.G.020_R1	0.244438	0.196098	1334	5
1480	UBQLN4	18.G.020_R1	0.236126	0.182069	334	1
1481	SLC25A44	18.G.020_R1	0.144154	0.23477	132	2
1482	SMG5	18.G.020_R1	0.23073	0.207428	756	8
1483	TAGLN2	18.G.020_R1	0.204841	0.269662	108	3
1484	PIGM	18.G.020_R1	0.201015	0.203187	202	1
1485	DCAF8	18.G.020_R1	0.172806	0.182222	316	4
1486	NCSTN	18.G.020_R1	0.116646	0.211966	184	2
1487	USF1	18.G.020_R1	0.262343	0.191406	477	6
1488	B4GALT3	18.G.020_R1	0.111931	0.18988	3781	3
1489	NDUFS2	18.G.020_R1	0.179707	0.157801	14847	2
1490	HSD17B7	18.G.020_R1	0.0812426	0.164468	955	4
1491	RGS5	18.G.020_R1	0.20585	0.216102	191	4
1492	POU2F1	18.G.020_R1	0.229913	0.172403	3396	28
1493	SLC19A2	18.G.020_R1	0.317283	0.152958	276	1
1494	VAMP4	18.G.020_R1	0.112466	0.122241	785	6
1495	CACYBP	18.G.020_R1	0.166996	0.205065	2606	3
1496	KIAA0040	18.G.020_R1	0.113157	0.153166	1084	6
1497	SMG7	18.G.020_R1	0.365651	0.195268	388	11
1498	TPR	18.G.020_R1	0.227571	0.177127	1697	14
1499	ZBTB41	18.G.020_R1	0.106149	0.128926	111	2
1500	DDX59	18.G.020_R1	0.162034	0.163651	294	3
1501	TMEM9	18.G.020_R1	0.176134	0.1452	573	2
1502	TIMM17A	18.G.020_R1	0.175294	0.216072	1557	6
1503	RNPEP	18.G.020_R1	0.119798	0.175831	930	14
1504	KDM5B	18.G.020_R1	0.152508	0.16294	6391	25
1505	CYB5R1	18.G.020_R1	0.0935694	0.161458	598	1
1506	ZBED6	18.G.020_R1	0.146155	0.191489	86	2
1507	MFSD4A	18.G.020_R1	0.133351	0.0731707	338	7
1508	ELK4	18.G.020_R1	0.189437	0.144658	961	6
1509	UTP25	18.G.020_R1	0.415865	0.21315	333	5
1510	ANGEL2	18.G.020_R1	0.143967	0.19719	977	7
1511	GPATCH2	18.G.020_R1	0.155811	0.198058	895	16
1512	RAB3GAP2	18.G.020_R1	0.20556	0.168376	1754	18
1513	DISP1	18.G.020_R1	0.275629	0.164326	2353	17
1514	FBXO28	18.G.020_R1	0.151786	0.217583	3765	37
1515	CNIH4	18.G.020_R1	0.149694	0.213242	669	4
1516	TAF5L	18.G.020_R1	0.261219	0.218863	110	2
1517	IRF2BP2	18.G.020_R1	0.218703	0.201918	303	2
1518	HEATR1	18.G.020_R1	0.263208	0.192429	2874	20
1519	DESI2	18.G.020_R1	0.0472381	0.174359	387	9
1520	HNRNPU	18.G.020_R1	0.123405	0.19353	3879	3
1521	CNST	18.G.020_R1	0.145234	0.209187	1821	32
1522	AHCTF1	18.G.020_R1	0.166233	0.178288	1997	21
1523	ZNF669	18.G.020_R1	0.21221	0.175476	853	3
1524	RNF144A	18.G.020_R1	0.229799	0.157143	543	7
1525	YWHAQ	18.G.020_R1	0.238481	0.194618	676	14
1526	NOL10	18.G.020_R1	0.138007	0.200548	14172	38
1527	WDCP	18.G.020_R1	0.13854	0.178223	1602	2
1528	AGBL5	18.G.020_R1	0.122461	0.171015	319	4
1529	BIRC6	18.G.020_R1	0.235829	0.197712	3613	27
1530	STRN	18.G.020_R1	0.301114	0.19446	1050	19
1531	EIF2AK2	18.G.020_R1	0.151604	0.126489	576	8
1532	NDUFAF7	18.G.020_R1	0.192437	0.163378	1144	6
1533	GEMIN6	18.G.020_R1	0.150809	0.200084	4081	1
1534	SOS1	18.G.020_R1	0.271828	0.157861	2768	38
1535	COX7A2L	18.G.020_R1	0.217957	0.166829	18311	7
1536	MTA3	18.G.020_R1	0.187428	0.216636	1851	18
1537	CAMKMT	18.G.020_R1	0.20216	0.175479	6578	77
1538	SRBD1	18.G.020_R1	0.184973	0.166961	750	14
1539	MCFD2	18.G.020_R1	0.0975431	0.182372	1262	7
1540	TTC7A	18.G.020_R1	0.0651809	0.152568	1009	16
1541	MSH2	18.G.020_R1	0.291517	0.156594	7254	15
1542	PSME4	18.G.020_R1	0.287335	0.193657	2364	17
1543	MTIF2	18.G.020_R1	0.0874194	0.159243	901	5
1544	PNPT1	18.G.020_R1	0.306065	0.197765	1478	15
1545	COMMD1	18.G.020_R1	0.236145	0.2002	6973	7
1546	GFPT1	18.G.020_R1	0.177714	0.171616	3548	22
1547	GMCL1	18.G.020_R1	0.0834882	0.164017	830	3
1548	TIA1	18.G.020_R1	0.282582	0.188063	1562	7
1549	MCEE	18.G.020_R1	0.147665	0.146411	665	7
1550	TPRKB	18.G.020_R1	0.296843	0.206303	5592	2
1551	DGUOK	18.G.020_R1	0.214648	0.173353	577	8
1552	DGUOK-AS1	18.G.020_R1	0.187716	0.117479	21473	1
1553	TET3	18.G.020_R1	0.104022	0.208485	864	16
1554	MTHFD2	18.G.020_R1	0.163375	0.187236	1453	5
1555	MRPL53	18.G.020_R1	0.128606	0.176282	444	1
1556	HK2	18.G.020_R1	0.197955	0.145942	120	1
1557	KCMF1	18.G.020_R1	0.11448	0.191896	2064	20
1558	KANSL3	18.G.020_R1	0.255084	0.164948	670	4
1559	CNNM4	18.G.020_R1	0.144786	0.123053	539	7
1560	ACTR1B	18.G.020_R1	0.169498	0.141634	4434	6
1561	TMEM131	18.G.020_R1	0.223183	0.176181	1726	14
1562	MITD1	18.G.020_R1	0.0322744	0.161526	153	2
1563	MRPL30	18.G.020_R1	0.116097	0.200704	2337	5
1564	MAP4K4	18.G.020_R1	0.346812	0.217286	6727	52
1565	NCK2	18.G.020_R1	0.128064	0.186436	1459	27
1566	LIMS1	18.G.020_R1	0.279757	0.174662	3242	26
1567	TMEM87B	18.G.020_R1	0.0848473	0.122085	172	3
1568	ZC3H8	18.G.020_R1	0.148335	0.194197	82	1
1569	SLC35F5	18.G.020_R1	0.112831	0.1542	252	7
1570	ACTR3	18.G.020_R1	0.194099	0.202428	3588	9
1571	DDX18	18.G.020_R1	0.193192	0.186952	6398	8
1572	NIFK-AS1	18.G.020_R1	0.135066	0.152449	4653	18
1573	HS6ST1	18.G.020_R1	0.24737	0.222712	3229	6
1574	MGAT5	18.G.020_R1	0.183076	0.185393	2242	34
1575	MMADHC	18.G.020_R1	0.134041	0.190797	18412	3
1576	RBM43	18.G.020_R1	0.165256	0.16129	274	2
1577	NMI	18.G.020_R1	0.0815916	0.208075	489	3
1578	WDSUB1	18.G.020_R1	0.149087	0.170251	101	1
1579	PLEKHA3	18.G.020_R1	0.220955	0.192575	57	2
1580	NUP35	18.G.020_R1	0.0982835	0.209243	707	6
1581	PMS1	18.G.020_R1	0.151564	0.160229	756	8
1582	C2orf88	18.G.020_R1	0.106434	0.215827	228	3
1583	MFSD6	18.G.020_R1	0.11304	0.170588	135	4
1584	STK17B	18.G.020_R1	0.0640331	0.183673	568	12
1585	C2orf69	18.G.020_R1	0.110325	0.167572	922	2
1586	ALS2	18.G.020_R1	0.130469	0.174455	986	7
1587	FAM117B	18.G.020_R1	0.146409	0.153541	2100	12
1588	INO80D	18.G.020_R1	0.187632	0.186652	2120	27
1589	NDUFS1	18.G.020_R1	0.176629	0.170735	4455	18
1590	CREB1	18.G.020_R1	0.147022	0.183634	1106	10
1591	IDH1	18.G.020_R1	0.379364	0.223562	3468	6
1592	IKZF2	18.G.020_R1	0.151353	0.156977	77	3
1593	ATIC	18.G.020_R1	0.0985932	0.181802	82	2
1594	MREG	18.G.020_R1	0.264258	0.193328	727	10
1595	PECR	18.G.020_R1	0.0882003	0.16707	2036	5
1596	ARPC2	18.G.020_R1	0.246551	0.19513	600	12
1597	TMBIM1	18.G.020_R1	0.181777	0.124717	80	2
1598	TRIP12	18.G.020_R1	0.288097	0.201638	744	10
1599	SP110	18.G.020_R1	0.272544	0.222793	795	7
1600	DGKD	18.G.020_R1	0.126195	0.157047	560	13
1601	AGAP1	18.G.020_R1	0.229192	0.157274	383	1
1602	LRRFIP1	18.G.020_R1	0.246666	0.188908	9398	41
1603	ILKAP	18.G.020_R1	0.251853	0.245079	922	17
1604	ASB1	18.G.020_R1	0.253758	0.198839	1632	4
1605	CAPN10-DT	18.G.020_R1	0.0836657	0.178042	252	1
1606	CAPN10	18.G.020_R1	0.215706	0.162672	1598	4
1607	HDLBP	18.G.020_R1	0.167512	0.20586	9453	18
1608	STK25	18.G.020_R1	0.17497	0.185896	13188	7
1609	ING5	18.G.020_R1	0.0974594	0.193297	4812	29
1610	ITPR1	18.G.020_R1	0.119131	0.16188	552	19
1611	ARL8B	18.G.020_R1	0.202231	0.19727	1532	17
1612	SETD5	18.G.020_R1	0.163822	0.156386	4334	32
1613	TADA3	18.G.020_R1	0.247924	0.187824	5466	7
1614	TATDN2	18.G.020_R1	0.146159	0.220739	192	4
1615	ATG7	18.G.020_R1	0.0830074	0.173704	2533	37
1616	TAMM41	18.G.020_R1	0.180082	0.194996	601	6
1617	MKRN2	18.G.020_R1	0.160158	0.15091	576	5
1618	IQSEC1	18.G.020_R1	0.260872	0.156784	1353	12
1619	CHCHD4	18.G.020_R1	0.100178	0.208433	1556	1
1620	NR2C2	18.G.020_R1	0.134261	0.148009	1827	19
1621	MRPS25	18.G.020_R1	0.0925455	0.198691	1529	2
1622	COLQ	18.G.020_R1	0.126964	0.0704225	25	1
1623	HACL1	18.G.020_R1	0.148604	0.180165	225	3
1624	ANKRD28	18.G.020_R1	0.21038	0.190889	583	9
1625	RFTN1	18.G.020_R1	0.0944462	0.190476	207	5
1626	SATB1	18.G.020_R1	0.0781026	0.176236	403	10
1627	RAB5A	18.G.020_R1	0.132471	0.171249	1196	12
1628	SGO1	18.G.020_R1	0.284307	0.177267	2005	4
1629	UBE2E2	18.G.020_R1	0.217486	0.1514	12222	108
1630	NR1D2	18.G.020_R1	0.129035	0.163768	1529	11
1631	TOP2B	18.G.020_R1	0.0866335	0.165251	761	8
1632	SLC4A7	18.G.020_R1	0.217732	0.120904	3181	37
1633	OSBPL10	18.G.020_R1	0.229317	0.175894	5273	28
1634	ZNF860	18.G.020_R1	0.134177	0.219512	507	3
1635	CMTM8	18.G.020_R1	0.255082	0.145426	2136	23
1636	CRTAP	18.G.020_R1	0.217492	0.158084	531	3
1637	CLASP2	18.G.020_R1	0.206396	0.189613	2269	23
1638	ACAA1	18.G.020_R1	0.320037	0.225544	173	1
1639	CSRNP1	18.G.020_R1	0.168936	0.175439	95	1
1640	ENTPD3-AS1	18.G.020_R1	0.0229363	0.0937841	904	6
1641	VIPR1	18.G.020_R1	0.138492	0.185185	499	4
1642	ZDHHC3	18.G.020_R1	0.218747	0.196388	560	6
1643	SETD2	18.G.020_R1	0.33207	0.200888	2351	27
1644	ELP6	18.G.020_R1	0.16257	0.166127	302	2
1645	SMARCC1	18.G.020_R1	0.170409	0.183526	3278	23
1646	USP4	18.G.020_R1	0.144137	0.178788	105	3
1647	DCAF1	18.G.020_R1	0.213146	0.186754	241	7
1648	POC1A	18.G.020_R1	0.101983	0.176145	3828	2
1649	ACTR8	18.G.020_R1	0.265997	0.187736	618	4
1650	SELENOK	18.G.020_R1	0.214765	0.174919	3496	5
1651	PXK	18.G.020_R1	0.160471	0.145433	272	2
1652	SLC25A26	18.G.020_R1	0.175922	0.190617	7934	26
1653	ARL6IP5	18.G.020_R1	0.254839	0.136858	5892	6
1654	FOXP1	18.G.020_R1	0.332483	0.200764	3633	62
1655	LINC02018	18.G.020_R1	0.0562605	0.0985915	766	11
1656	ZNF717	18.G.020_R1	0.333294	0.16087	618	1
1657	ST3GAL6	18.G.020_R1	0.208084	0.116732	892	5
1658	TOMM70	18.G.020_R1	0.209098	0.189708	1305	3
1659	CBLB	18.G.020_R1	0.231435	0.179095	2375	41
1660	GSK3B	18.G.020_R1	0.144133	0.179536	1842	34
1661	IQCB1	18.G.020_R1	0.186776	0.139519	2891	25
1662	PDIA5	18.G.020_R1	0.138206	0.166466	135	3
1663	CCDC14	18.G.020_R1	0.133058	0.178682	1762	16
1664	UMPS	18.G.020_R1	0.17009	0.234608	2154	8
1665	ZNF148	18.G.020_R1	0.195151	0.178215	1753	35
1666	OSBPL11	18.G.020_R1	0.141828	0.207672	2068	15
1667	ALG1L	18.G.020_R1	0.0912256	0.10962	640	1
1668	PLXND1	18.G.020_R1	0.118346	0.148971	280	2
1669	TMCC1	18.G.020_R1	0.153403	0.163413	1352	16
1670	PIK3R4	18.G.020_R1	0.119765	0.172131	762	9
1671	CEP70	18.G.020_R1	0.0633109	0.123332	333	4
1672	TSC22D2	18.G.020_R1	0.172293	0.2031	518	10
1673	SLC33A1	18.G.020_R1	0.145424	0.160579	272	5
1674	SSR3	18.G.020_R1	0.262498	0.184369	5326	8
1675	PPM1L	18.G.020_R1	0.215772	0.134279	1002	12
1676	SEC62	18.G.020_R1	0.0947913	0.210916	512	5
1677	PRKCI	18.G.020_R1	0.230146	0.156294	5355	21
1678	FNDC3B	18.G.020_R1	0.183359	0.170679	3880	45
1679	NCEH1	18.G.020_R1	0.204046	0.159292	242	4
1680	DNAJC19	18.G.020_R1	0.157479	0.189991	36	1
1681	DCUN1D1	18.G.020_R1	0.0855865	0.20601	67	1
1682	MCCC1	18.G.020_R1	0.210842	0.193666	608	10
1683	PARL	18.G.020_R1	0.117492	0.206727	901	11
1684	AP2M1	18.G.020_R1	0.218047	0.196497	118	1
1685	PSMD2	18.G.020_R1	0.157776	0.197961	13464	2
1686	FAM131A	18.G.020_R1	0.123045	0.158156	600	2
1687	ETV5	18.G.020_R1	0.262036	0.154153	477	1
1688	ST6GAL1	18.G.020_R1	0.161179	0.156833	11650	77
1689	LPP	18.G.020_R1	0.140086	0.178116	7097	68
1690	OPA1	18.G.020_R1	0.189337	0.161103	2172	17
1691	TCTEX1D2	18.G.020_R1	0.247985	0.155086	186	2
1692	ZNF721	18.G.020_R1	0.253102	0.1539	866	11
1693	SLC49A3	18.G.020_R1	0.107909	0.207852	328	2
1694	PCGF3	18.G.020_R1	0.255016	0.182461	3205	22
1695	MAEA	18.G.020_R1	0.102264	0.210269	1464	18
1696	TACC3	18.G.020_R1	0.07747	0.186027	2844	10
1697	LETM1	18.G.020_R1	0.136862	0.166983	862	3
1698	NSD2	18.G.020_R1	0.152778	0.163831	1548	7
1699	ZFYVE28	18.G.020_R1	0.0517351	0.125	393	13
1700	ADD1	18.G.020_R1	0.255701	0.173477	438	9
1701	LRPAP1	18.G.020_R1	0.287541	0.203321	11687	6
1702	BLOC1S4	18.G.020_R1	0.202307	0.195858	2141	2
1703	KIAA0232	18.G.020_R1	0.252332	0.168787	1143	18
1704	BOD1L1	18.G.020_R1	0.0589072	0.181373	522	7
1705	PACRGL	18.G.020_R1	0.14334	0.167518	549	5
1706	DHX15	18.G.020_R1	0.379944	0.205633	3638	18
1707	SEL1L3	18.G.020_R1	0.227866	0.188766	2785	17
1708	RELL1	18.G.020_R1	0.206543	0.179739	1456	15
1709	WDR19	18.G.020_R1	0.142632	0.197279	356	5
1710	RFC1	18.G.020_R1	0.250398	0.180911	2058	12
1711	UGDH	18.G.020_R1	0.281415	0.193306	4245	4
1712	ATP8A1	18.G.020_R1	0.137322	0.142857	680	13
1713	FRYL	18.G.020_R1	0.134563	0.169795	703	16
1714	SRP72	18.G.020_R1	0.0936932	0.165659	10471	10
1715	USO1	18.G.020_R1	0.131127	0.202164	10928	21
1716	SPP1	18.G.020_R1	0.22433	0.313305	4274	2
1717	PPM1K	18.G.020_R1	0.0923038	0.146356	254	1
1718	GPRIN3	18.G.020_R1	0.122988	0.195767	27	1
1719	PDLIM5	18.G.020_R1	0.257564	0.206783	1657	13
1720	TSPAN5	18.G.020_R1	0.219566	0.152567	800	8
1721	EIF4E	18.G.020_R1	0.307996	0.194362	1887	16
1722	LAMTOR3	18.G.020_R1	0.320887	0.182381	125	3
1723	MANBA	18.G.020_R1	0.0943804	0.156489	3520	15
1724	UBE2D3	18.G.020_R1	0.204077	0.179919	2962	19
1725	SNHG8	18.G.020_R1	0.14012	0.184219	8781	1
1726	SEC24D	18.G.020_R1	0.211616	0.197398	766	7
1727	EXOSC9	18.G.020_R1	0.145612	0.201157	76	2
1728	C4orf33	18.G.020_R1	0.0450165	0.158004	330	4
1729	SMARCA5	18.G.020_R1	0.0637115	0.170923	2360	12
1730	LRBA	18.G.020_R1	0.138154	0.165386	5405	72
1731	GATB	18.G.020_R1	0.320103	0.201977	1419	2
1732	TMEM131L	18.G.020_R1	0.19413	0.21734	2081	27
1733	RNF175	18.G.020_R1	0.148681	0.139905	1615	3
1734	GALNT7	18.G.020_R1	0.0496846	0.188396	160	2
1735	IRF2	18.G.020_R1	0.172617	0.179952	669	14
1736	CFAP97	18.G.020_R1	0.137238	0.126646	3298	6
1737	SNX25	18.G.020_R1	0.195068	0.171367	1551	37
1738	LRP2BP	18.G.020_R1	0.13659	0.0842105	474	6
1739	DAP	18.G.020_R1	0.191081	0.175006	2064	9
1740	BASP1	18.G.020_R1	0.205768	0.191982	1796	21
1741	DROSHA	18.G.020_R1	0.0906214	0.17945	2068	22
1742	CPLANE1	18.G.020_R1	0.137579	0.211447	141	5
1743	OXCT1	18.G.020_R1	0.111973	0.175483	236	1
1744	PELO	18.G.020_R1	0.192832	0.187652	2014	2
1745	MTREX	18.G.020_R1	0.234563	0.180639	1163	11
1746	PLPP1	18.G.020_R1	0.133516	0.219989	3267	26
1747	SETD9	18.G.020_R1	0.238669	0.172003	160	1
1748	ZSWIM6	18.G.020_R1	0.21577	0.157937	1252	16
1749	PPWD1	18.G.020_R1	0.204464	0.189333	717	11
1750	TRAPPC13	18.G.020_R1	0.0542616	0.177727	475	9
1751	TNPO1	18.G.020_R1	0.208624	0.187297	1468	17
1752	GFM2	18.G.020_R1	0.308137	0.16166	645	9
1753	IQGAP2	18.G.020_R1	0.200439	0.143594	5930	57
1754	TBCA	18.G.020_R1	0.177227	0.213406	5178	18
1755	TENT2	18.G.020_R1	0.143638	0.143494	990	15
1756	RASGRF2	18.G.020_R1	0.276487	0.296897	3197	33
1757	ATG10	18.G.020_R1	0.0634934	0.151281	2463	6
1758	RPS23	18.G.020_R1	0.0558493	0.179464	3206	5
1759	ARRDC3	18.G.020_R1	0.177045	0.115979	30	1
1760	TTC37	18.G.020_R1	0.135092	0.183072	7112	16
1761	EFNA5	18.G.020_R1	0.0838687	0.177732	490	2
1762	EPB41L4A-AS1	18.G.020_R1	0.223921	0.173625	247	1
1763	DCP2	18.G.020_R1	0.115606	0.158593	2295	19
1764	TRIM36	18.G.020_R1	0.348154	0.170915	208	2
1765	COMMD10	18.G.020_R1	0.0977495	0.174854	4405	67
1766	SEMA6A-AS1	18.G.020_R1	0.0845099	0.108108	680	2
1767	DMXL1	18.G.020_R1	0.156741	0.174633	715	10
1768	SRFBP1	18.G.020_R1	0.277256	0.174666	1612	11
1769	PHAX	18.G.020_R1	0.20496	0.222112	3534	4
1770	PRRC1	18.G.020_R1	0.208646	0.185591	2458	6
1771	CDC42SE2	18.G.020_R1	0.125772	0.163329	457	10
1772	RAPGEF6	18.G.020_R1	0.0920038	0.161417	1032	21
1773	RAD50	18.G.020_R1	0.171871	0.17342	153	1
1774	LEAP2	18.G.020_R1	0.163145	0.173913	426	3
1775	ZCCHC10	18.G.020_R1	0.230944	0.197423	761	11
1776	TCF7	18.G.020_R1	0.225233	0.193452	334	2
1777	HSPA9	18.G.020_R1	0.202886	0.211847	3407	9
1778	PAIP2	18.G.020_R1	0.243814	0.175787	491	8
1779	WDR55	18.G.020_R1	0.21488	0.20188	592	2
1780	TAF7	18.G.020_R1	0.240324	0.192615	8237	5
1781	ARHGAP26	18.G.020_R1	0.164434	0.1701	3015	58
1782	NR3C1	18.G.020_R1	0.0987944	0.207753	212	3
1783	RBM27	18.G.020_R1	0.191412	0.182715	1370	22
1784	TCERG1	18.G.020_R1	0.0728134	0.183178	1148	14
1785	PCYOX1L	18.G.020_R1	0.0687883	0.0786853	499	1
1786	TCOF1	18.G.020_R1	0.341958	0.214854	827	5
1787	ANXA6	18.G.020_R1	0.285179	0.159536	560	10
1788	CCDC69	18.G.020_R1	0.189866	0.217978	55	1
1789	LARP1	18.G.020_R1	0.12209	0.183436	1159	10
1790	THG1L	18.G.020_R1	0.134683	0.177532	2438	7
1791	RNF145	18.G.020_R1	0.151108	0.159799	288	6
1792	RARS	18.G.020_R1	0.110988	0.192878	7822	33
1793	UBTD2	18.G.020_R1	0.125538	0.205507	6227	43
1794	RPL26L1	18.G.020_R1	0.153224	0.185229	4870	1
1795	ATP6V0E1	18.G.020_R1	0.274417	0.248429	11035	9
1796	LMAN2	18.G.020_R1	0.148947	0.200942	1199	1
1797	DOK3	18.G.020_R1	0.380861	0.289916	291	3
1798	FAM193B	18.G.020_R1	0.12238	0.233766	1269	10
1799	PHYKPL	18.G.020_R1	0.174482	0.165823	1011	14
1800	CLK4	18.G.020_R1	0.301173	0.240454	20	1
1801	TBC1D9B	18.G.020_R1	0.165082	0.166103	1258	6
1802	EXOC2	18.G.020_R1	0.277012	0.189421	3264	41
1803	WRNIP1	18.G.020_R1	0.190864	0.193798	911	6
1804	NQO2	18.G.020_R1	0.110374	0.139989	5137	20
1805	SLC22A23	18.G.020_R1	0.20929	0.155312	1690	12
1806	CDYL	18.G.020_R1	0.138671	0.160647	4380	23
1807	FARS2	18.G.020_R1	0.231338	0.250593	2827	32
1808	SNRNP48	18.G.020_R1	0.128634	0.162082	500	3
1809	MCUR1	18.G.020_R1	0.255951	0.192846	6929	7
1810	ATXN1	18.G.020_R1	0.050026	0.197674	99	3
1811	KIF13A	18.G.020_R1	0.323	0.219294	1329	12
1812	DEK	18.G.020_R1	0.174166	0.184317	27087	6
1813	E2F3	18.G.020_R1	0.173104	0.197047	1382	15
1814	CDKAL1	18.G.020_R1	0.276384	0.161515	4527	82
1815	CARMIL1	18.G.020_R1	0.127151	0.185348	1854	16
1816	BTN2A1	18.G.020_R1	0.25071	0.225336	121	3
1817	ZSCAN26	18.G.020_R1	0.204504	0.160752	130	4
1818	NUDT3	18.G.020_R1	0.0813961	0.173075	3005	11
1819	RPS10	18.G.020_R1	0.152156	0.175482	106513	1
1820	BRPF3	18.G.020_R1	0.284998	0.208817	175	3
1821	CMTR1	18.G.020_R1	0.185196	0.188434	66	1
1822	UBR2	18.G.020_R1	0.25365	0.196277	1264	19
1823	SLC35B2	18.G.020_R1	0.198374	0.187761	3168	2
1824	MCM3	18.G.020_R1	0.199375	0.201651	559	4
1825	LMBRD1	18.G.020_R1	0.133959	0.161899	455	14
1826	CD109	18.G.020_R1	0.314517	0.154286	188	3
1827	BCKDHB	18.G.020_R1	0.11283	0.138571	7076	29
1828	UBE3D	18.G.020_R1	0.239667	0.172211	1985	15
1829	CYB5R4	18.G.020_R1	0.226406	0.170896	172	5
1830	MDN1	18.G.020_R1	0.189031	0.190285	4600	11
1831	CASP8AP2	18.G.020_R1	0.198439	0.178272	962	5
1832	CCNC	18.G.020_R1	0.174148	0.193206	849	13
1833	ASCC3	18.G.020_R1	0.156547	0.153772	4039	44
1834	OSTM1	18.G.020_R1	0.16295	0.15545	831	15
1835	CD164	18.G.020_R1	0.176906	0.159971	1319	10
1836	CDK19	18.G.020_R1	0.130051	0.135663	2912	33
1837	AMD1	18.G.020_R1	0.207664	0.217443	3597	8
1838	FYN	18.G.020_R1	0.184419	0.171714	916	15
1839	TUBE1	18.G.020_R1	0.198184	0.168396	83	1
1840	HDAC2	18.G.020_R1	0.226242	0.182417	12479	7
1841	NUS1	18.G.020_R1	0.0786639	0.168935	584	7
1842	MAN1A1	18.G.020_R1	0.190899	0.122642	257	9
1843	SERINC1	18.G.020_R1	0.306038	0.179516	464	6
1844	HBS1L	18.G.020_R1	0.203174	0.179672	2221	14
1845	PEX7	18.G.020_R1	0.133518	0.159924	587	1
1846	HEBP2	18.G.020_R1	0.336822	0.223192	8087	5
1847	UTRN	18.G.020_R1	0.180062	0.176389	3439	51
1848	MTHFD1L	18.G.020_R1	0.0934257	0.193885	10223	32
1849	ZBTB2	18.G.020_R1	0.216647	0.266511	331	4
1850	SCAF8	18.G.020_R1	0.0692093	0.172504	756	14
1851	TFB1M	18.G.020_R1	0.0962939	0.162667	1732	8
1852	ARID1B	18.G.020_R1	0.200737	0.210514	8431	78
1853	ZDHHC14	18.G.020_R1	0.20675	0.162574	637	17
1854	TULP4	18.G.020_R1	0.167952	0.175654	4231	62
1855	MAP3K4	18.G.020_R1	0.251911	0.205592	2145	15
1856	QKI	18.G.020_R1	0.282787	0.175315	1254	17
1857	MPC1	18.G.020_R1	0.37929	0.239729	1024	6
1858	RNASET2	18.G.020_R1	0.0370348	0.120582	3956	6
1859	AFDN	18.G.020_R1	0.167934	0.192375	589	5
1860	PSMB1	18.G.020_R1	0.178523	0.19314	597	4
1861	SUN1	18.G.020_R1	0.202975	0.153336	2464	22
1862	COX19	18.G.020_R1	0.195846	0.192675	834	8
1863	INTS1	18.G.020_R1	0.388262	0.220339	7586	8
1864	PSMG3	18.G.020_R1	0.0982385	0.180418	45	1
1865	MRM2	18.G.020_R1	0.233	0.198963	2280	3
1866	CARD11	18.G.020_R1	0.167621	0.203691	1302	32
1867	RNF216	18.G.020_R1	0.210247	0.15381	893	18
1868	EIF2AK1	18.G.020_R1	0.16599	0.165317	1780	5
1869	USP42	18.G.020_R1	0.139158	0.171589	1324	10
1870	DAGLB	18.G.020_R1	0.219971	0.188344	435	8
1871	C1GALT1	18.G.020_R1	0.154102	0.151294	6220	42
1872	MIOS	18.G.020_R1	0.0670755	0.177386	2607	11
1873	GLCCI1	18.G.020_R1	0.157935	0.181317	5069	53
1874	PHF14	18.G.020_R1	0.277373	0.207828	2728	31
1875	TMEM106B	18.G.020_R1	0.206077	0.141422	1986	18
1876	ARL4A	18.G.020_R1	0.0915041	0.194697	2227	6
1877	BZW2	18.G.020_R1	0.254634	0.161691	1059	9
1878	TWISTNB	18.G.020_R1	0.205517	0.185145	1435	2
1879	TOMM7	18.G.020_R1	0.156646	0.197865	11822	2
1880	OSBPL3	18.G.020_R1	0.240512	0.150685	351	9
1881	HNRNPA2B1	18.G.020_R1	0.195755	0.183945	704	10
1882	HIBADH	18.G.020_R1	0.0575459	0.11857	3572	20
1883	JAZF1	18.G.020_R1	0.373688	0.251768	1946	35
1884	GGCT	18.G.020_R1	0.198307	0.188915	7242	5
1885	AVL9	18.G.020_R1	0.173518	0.154079	2114	34
1886	NT5C3A	18.G.020_R1	0.197052	0.184084	2828	31
1887	DPY19L1	18.G.020_R1	0.123866	0.150551	1441	8
1888	STARD3NL	18.G.020_R1	0.138989	0.165466	3157	5
1889	CDK13	18.G.020_R1	0.180621	0.190668	2059	32
1890	PSMA2	18.G.020_R1	0.102637	0.192202	2628	3
1891	COA1	18.G.020_R1	0.118427	0.162629	22413	32
1892	URGCP	18.G.020_R1	0.323845	0.194135	119	3
1893	H2AFV	18.G.020_R1	0.0707248	0.170186	2801	12
1894	PURB	18.G.020_R1	0.30525	0.17356	473	2
1895	VOPP1	18.G.020_R1	0.269183	0.211743	10070	34
1896	NIPSNAP2	18.G.020_R1	0.141578	0.115854	572	6
1897	ZNF138	18.G.020_R1	0.270074	0.193598	3431	27
1898	GUSB	18.G.020_R1	0.167925	0.167141	3362	7
1899	CRCP	18.G.020_R1	0.207741	0.187112	3209	24
1900	TPST1	18.G.020_R1	0.266686	0.180328	207	2
1901	RABGEF1	18.G.020_R1	0.235995	0.182022	6006	52
1902	TMEM248	18.G.020_R1	0.328415	0.185966	4092	18
1903	AUTS2	18.G.020_R1	0.332524	0.214503	9768	68
1904	ABHD11	18.G.020_R1	0.177472	0.157331	1911	3
1905	RFC2	18.G.020_R1	0.177326	0.198715	1795	3
1906	GTF2IRD1	18.G.020_R1	0.0843858	0.17441	337	1
1907	CASTOR2	18.G.020_R1	0.0865488	0.135338	578	5
1908	RCC1L	18.G.020_R1	0.184503	0.194059	4319	5
1909	YWHAG	18.G.020_R1	0.281847	0.198088	597	10
1910	PHTF2	18.G.020_R1	0.266449	0.151621	666	13
1911	GTPBP10	18.G.020_R1	0.172474	0.143331	640	7
1912	CDK14	18.G.020_R1	0.171098	0.145652	3749	50
1913	TFPI2	18.G.020_R1	0.0843666	0.222069	1867	6
1914	SMURF1	18.G.020_R1	0.196869	0.173653	1496	14
1915	AP4M1	18.G.020_R1	0.171641	0.196639	448	2
1916	SPDYE3	18.G.020_R1	0.0744289	0.125	252	1
1917	GIGYF1	18.G.020_R1	0.0948508	0.200664	1314	4
1918	SLC12A9	18.G.020_R1	0.1214	0.215039	31	1
1919	TRIP6	18.G.020_R1	0.266511	0.226189	1109	1
1920	SRRT	18.G.020_R1	0.229791	0.231815	5982	3
1921	CLDN15	18.G.020_R1	0.191582	0.131718	92	2
1922	DNAJC2	18.G.020_R1	0.199071	0.22777	377	8
1923	ATXN7L1	18.G.020_R1	0.209722	0.182843	5569	40
1924	IMMP2L	18.G.020_R1	0.182252	0.137848	4215	59
1925	ZNF277	18.G.020_R1	0.052808	0.150018	789	13
1926	TES	18.G.020_R1	0.0778723	0.159145	3608	12
1927	SND1	18.G.020_R1	0.243423	0.158997	4201	24
1928	RBM28	18.G.020_R1	0.14742	0.197996	1754	13
1929	TSPAN33	18.G.020_R1	0.160023	0.167319	1039	5
1930	AHCYL2	18.G.020_R1	0.257377	0.146453	2657	33
1931	ZC3HC1	18.G.020_R1	0.199353	0.19927	2530	8
1932	MEST	18.G.020_R1	0.171085	0.215524	1046	2
1933	MKLN1	18.G.020_R1	0.081722	0.166625	735	9
1934	CNOT4	18.G.020_R1	0.264161	0.176433	765	11
1935	ZC3HAV1	18.G.020_R1	0.20137	0.190822	4431	21
1936	ZNF786	18.G.020_R1	0.130476	0.206593	412	6
1937	LRRC61	18.G.020_R1	0.348336	0.236973	2306	2
1938	CDK5	18.G.020_R1	0.251678	0.178087	600	1
1939	NCAPG2	18.G.020_R1	0.0526963	0.155631	1454	1
1940	LINC00685	18.G.020_R1	0.0927128	0.169834	200	2
1941	DHRSX	18.G.020_R1	0.273416	0.170158	8923	91
1942	GPM6B	18.G.020_R1	0.17562	0.287171	2011	1
1943	AP1S2	18.G.020_R1	0.477628	0.278569	811	3
1944	ZNF674	18.G.020_R1	0.07175	0.178261	76	1
1945	CHST7	18.G.020_R1	0.277477	0.180538	531	3
1946	FTSJ1	18.G.020_R1	0.189473	0.185539	36	1
1947	HDAC6	18.G.020_R1	0.203963	0.166159	159	3
1948	FAM156A	18.G.020_R1	0.196298	0.214286	51	1
1949	KLF8	18.G.020_R1	0.350619	0.231939	296	6
1950	PDZD11	18.G.020_R1	0.416595	0.206535	935	2
1951	JPX	18.G.020_R1	0.249828	0.261237	863	5
1952	ATRX	18.G.020_R1	0.221481	0.171572	1253	13
1953	ALG13	18.G.020_R1	0.345692	0.29052	195	2
1954	BCORL1	18.G.020_R1	0.143335	0.176282	30	1
1955	SLC9A6	18.G.020_R1	0.305816	0.202568	25	1
1956	G6PD	18.G.020_R1	0.192011	0.18433	3537	1
1957	FUNDC2	18.G.020_R1	0.134725	0.179043	41	1
1958	MCPH1	18.G.020_R1	0.232719	0.163582	827	18
1959	MFHAS1	18.G.020_R1	0.146538	0.200584	8504	28
1960	MSRA	18.G.020_R1	0.158175	0.158094	1619	22
1961	XKR6	18.G.020_R1	0.0986027	0.134328	806	4
1962	LONRF1	18.G.020_R1	0.156504	0.163265	1056	7
1963	ZDHHC2	18.G.020_R1	0.148128	0.149087	706	13
1964	PCM1	18.G.020_R1	0.250245	0.198302	4075	40
1965	SLC25A37	18.G.020_R1	0.20577	0.136807	2168	22
1966	KCTD9	18.G.020_R1	0.189587	0.16092	632	2
1967	HMBOX1	18.G.020_R1	0.170063	0.157372	1114	15
1968	RAB11FIP1	18.G.020_R1	0.125979	0.189851	869	6
1969	EIF4EBP1	18.G.020_R1	0.331384	0.218625	17740	1
1970	IKBKB	18.G.020_R1	0.240768	0.173661	132	4
1971	VDAC3	18.G.020_R1	0.0639236	0.200539	493	2
1972	POMK	18.G.020_R1	0.163555	0.144681	105	2
1973	UBE2V2	18.G.020_R1	0.0960401	0.165303	243	5
1974	TGS1	18.G.020_R1	0.217572	0.1787	3087	8
1975	TOX	18.G.020_R1	0.301449	0.183735	2062	32
1976	RRS1	18.G.020_R1	0.0942762	0.224931	1199	3
1977	NCOA2	18.G.020_R1	0.15293	0.17965	1037	20
1978	RPL7	18.G.020_R1	0.116892	0.18496	446	3
1979	STAU2	18.G.020_R1	0.180026	0.134054	3419	57
1980	UBE2W	18.G.020_R1	0.127647	0.181322	1449	12
1981	ELOC	18.G.020_R1	0.153069	0.204076	880	10
1982	GDAP1	18.G.020_R1	0.262091	0.267929	1270	12
1983	RMDN1	18.G.020_R1	0.216785	0.156721	1044	6
1984	NBN	18.G.020_R1	0.129465	0.216702	1207	8
1985	FAM92A	18.G.020_R1	0.114581	0.16978	139	1
1986	DPY19L4	18.G.020_R1	0.133105	0.195035	103	3
1987	MTERF3	18.G.020_R1	0.160209	0.192212	108	2
1988	RIDA	18.G.020_R1	0.211476	0.181782	372	1
1989	VPS13B	18.G.020_R1	0.217592	0.190053	1550	39
1990	YWHAZ	18.G.020_R1	0.254594	0.186754	620	7
1991	AZIN1	18.G.020_R1	0.180685	0.202983	7628	13
1992	SLC25A32	18.G.020_R1	0.109012	0.204323	153	4
1993	DCAF13	18.G.020_R1	0.166692	0.182302	610	3
1994	EMC2	18.G.020_R1	0.0882859	0.155049	142	1
1995	RAD21	18.G.020_R1	0.14344	0.180187	21222	11
1996	EXT1	18.G.020_R1	0.241663	0.204911	9454	48
1997	SNTB1	18.G.020_R1	0.192217	0.215768	1078	27
1998	ZHX2	18.G.020_R1	0.159293	0.102322	1693	20
1999	TATDN1	18.G.020_R1	0.218863	0.165941	1137	10
[truncated: 6,335 more rows]

## Sheet: fig3d
Column1	ips_p2.X18.G.019_R1	ips_p2.X18.G.020_R1	ips_p2.X18.G.021_R1	ips_p2.X18.G.023_R1	ips_p2.X18.G.024_R1	ips_p2.X18.G.025_R1
ips_p2	0.129741	0.169613	0.167748	0.107418	0.1835	0.24198
ips_p3	0.0709979	0.160266	0.175894	0.0725035	0.181862	0.338477
ips_day7	0.109578	0.205661	0.217589	0.128554	0.0255586	0.313394
ips_day18	0.0254757	0.0513721	0.39776	0.0288015	0.00582683	0.490764
ips_day28	0.0204507	0.111748	0.235586	0.026424	0.0083078	0.597483

[truncated: 20 more sheets: fig3e_gene_abundance_bytp_TOP2A, fig3e_gene_bundance_bytp_POU5F1, fig3e_gene_abundance_bytp_MKI67, fig3e_gene_abundance_bytp_NANOG, fig3e_gene_abundance_bytp_CSF1R, fig3e_gene_abundance_bytp_CD14, fig3e_ips_p3_raw_pvalue, fig3e_ips_p2_raw_pvalue, fig3e_ips_day18_raw_pvalue, fig3e_ips_day28_raw_pvalue, fig3e_ips_day7_raw_pvalue, fig4b, fig4d_f2_demutiplex_pooled, fig4d_f2_isolated_validation, fig5b, fig5d, Fig5f, sub_fig1, sup_fig2, sup_fig3]
